# Supplementary material for: Immune effects of PI3K/Akt/HIF-1α-regulated glycolysis in polymorphonuclear neutrophils during sepsis
Source: Crit Care. 2022 Jan 28;26:29. doi: 10.1186/s13054-022-03893-6 (PMC8796568; doi:10.1186/s13054-022-03893-6)
Supplement: Supplementary file 4 — Additional file 4: Table S3. Differentially expressed genes (DEGs) between patients with sepsis and healthy controls. This table presents the results of differential expression between patients with sepsis and healthy controls. In total, 677 DEGs with padj < 0.05 were identified. The following information is reported for each gene: Ensembl Gene Name, Fold Change comparing patients with sepsis versus healthy controls, level of statistical significance (padj, qval), genomic coordinates (chromosome_name, start_position, end_position), official gene symbol (external_gene_name), and normalized gene counts for each biological sample. [file 13054_2022_3893_MOESM4_ESM.xlsx]

## Sheet: Diff_gene_result
DEGs in septic patients and healthy controls.
Gene ID	Gene Symbol	chromosome_name	strand	start_position	end_position	p.val	q.val	Fold Change	style	B18	B21	B22	B81	B85	N9	N13	N14	N17	N18
ENSG00000269900	RMRP	9	-	35657751	35658018	0.0196265	0.890961	0.00237647	down	0	0	0	0	0	0	819.889	15583.8	678.037	0
ENSG00000121966	CXCR4	2	-	136114349	136118165	0.0162977	0.869649	0.0272042	down	4.51719	4.60633	3.40102	2.51918	3.30988	182.666	462.514	24.7515	131.157	4.18224
ENSG00000119917	IFIT3	10	+	89327894	89340971	0.0138287	0.823647	0.0326954	down	0.874625	0.542613	0.107652	8.73582	3.76276	1.7531	50.7198	0.713843	315.693	42.0237
ENSG00000206652	RNU1-1	1	-	16514122	16514285	0.0312495	0.938462	0.0538018	down	0	499.219	123.758	220.806	390.526	0	481.26	0	666.88	204.138
ENSG00000154451	GBP5	1	-	89258950	89272804	0.0364912	0.938462	0.0739673	down	13.3081	4.08909	1.65563	4.95472	3.35903	27.4837	28.8996	18.3383	662.931	19.0121
ENSG00000157601	MX1	21	+	41420304	41459214	0.0317547	0.938462	0.0785565	down	1.91491	3.46642	0.254651	2.04379	0.904176	13.2053	23.5078	8.4484	81.0401	8.50264
ENSG00000162654	GBP4	1	-	89181148	89198932	0.0132836	0.823647	0.14471	down	5.01821	0.162208	0.137709	0.506384	0.670543	11.9741	5.32255	14.4818	55.3599	12.1237
ENSG00000116299	KIAA1324	1	+	109113679	109206781	0.0377776	0.938462	0.155298	down	1.14157	4.16551	1.10132	0.521158	0.271791	6.12533	18.196	2.11971	5.38602	12.2628
ENSG00000149131	SERPING1	11	+	57597387	57614853	0.0393361	0.938462	0.16662	down	1.55644	0.691938	0.0469782	0.158401	0.089071	0.596876	4.38378	0.517762	30.186	2.33081
ENSG00000156587	UBE2L6	11	-	57551656	57568284	0.0279902	0.930657	0.181665	down	4.97822	1.68996	2.7405	1.01625	0.853873	18.6834	19.9057	4.54774	27.6959	7.37815
ENSG00000002549	LAP3	4	+	17577192	17607972	0.0496913	0.938462	0.185687	down	2.93588	1.21334	0.683989	0.971637	1.41627	6.7285	4.13699	10.3692	64.9194	5.67004
ENSG00000234998	RP11-439A17.10	1	-	121087528	121116676	0.0414188	0.938462	0.195173	down	0.719607	1.2499	1.38761	0.928571	0.507267	0.967067	1.89514	0.197034	59.9431	1.49465
ENSG00000184588	PDE4B	1	+	65792514	66374579	0.0470781	0.938462	0.195983	down	9.31634	12.5375	1.90482	5.96195	4.87265	10.138	34.6969	13.2709	54.4232	20.8806
ENSG00000213928	IRF9	14	+	24161053	24166565	0.000502088	0.369231	0.198457	down	2.87073	11.564	2.13888	3.17567	6.76839	13.2304	23.6768	12.0937	32.1712	16.8376
ENSG00000179639	FCER1A	1	+	159289714	159308224	0.0242544	0.90395	0.216049	down	0.344152	0	0	0	0.123707	2.27528	2.64795	14.0141	2.82332	22.5736
ENSG00000118515	SGK1	6	-	134169246	134318112	0.00278911	0.573419	0.21834	down	7.34558	6.32293	1.59577	3.47205	5.21075	31.5705	38.2607	12.2578	20.9996	20.6673
ENSG00000174944	P2RY14	3	-	151212117	151278467	0.0188332	0.890961	0.223689	down	1.32198	0.467087	0.00873792	0.291928	0.551235	1.58348	3.80342	0.171088	15.8229	2.70943
ENSG00000169442	CD52	1	+	26317957	26320523	0.0257441	0.921397	0.223699	down	3.39538	1.7263	9.45946	0.932519	6.9027	82.4014	13.6314	220.076	18.6817	50.4494
ENSG00000254838	GVINP1	11	-	6713536	6746439	0.00453632	0.649607	0.229285	down	0.000779	1.89858	1.16454	0.002731	0.642206	0.006402	4.71542	0.009172	10.0637	0.023582
ENSG00000223865	HLA-DPB1	6	+	33075926	33087201	0.000935344	0.409391	0.232539	down	7.81275	0.421893	0.50599	2.04297	1.41096	29.9002	10.123	37.6486	16.6756	22.0049
ENSG00000019582	CD74	5	-	150401637	150412929	0.00106319	0.409391	0.238131	down	67.6736	14.8767	17.0568	22.2871	16.7744	119.569	90.983	214.485	149.634	212.795
ENSG00000255882	RP11-290C10.1	12	+	9867027	9869808	0.000456766	0.36242	0.239503	down	1.16205	0.708374	1.24258	1.22404	1.84655	1.99302	7.84685	4.35121	11.7854	4.59248
ENSG00000127951	FGL2	7	-	77193371	77199826	0.0496027	0.938462	0.244543	down	16.2593	6.04124	5.57856	10.1948	5.79904	14.0869	71.1118	5.17976	26.3139	60.4282
ENSG00000112149	CD83	6	+	14117256	14136918	0.0145913	0.828517	0.245756	down	4.35654	6.5897	0.447503	1.23479	3.69829	27.1034	11.0446	50.2653	13.5077	16.743
ENSG00000141664	ZCCHC2	18	+	62523007	62587709	0.00701394	0.72092	0.249301	down	2.87967	1.57394	1.29163	1.53781	1.32714	4.06177	7.06126	5.7492	19.6305	9.9799
ENSG00000276236	MIR6822	3	+	39138206	39138266	0.00141004	0.447518	0.259966	down	0	0	0	0	0	0.632782	1.9074	2.4328	4.45446	1.13387
ENSG00000162645	GBP2	1	-	89106132	89150456	0.0215466	0.900653	0.27501	down	38.965	47.6102	22.0669	57.8868	45.9047	49.8981	107.145	30.9223	349.596	51.4351
ENSG00000010818	HIVEP2	6	-	142751467	142945201	0.00840485	0.749747	0.290628	down	10.763	4.02209	1.38416	6.8721	7.14313	29.9374	17.017	34.4307	30.3617	28.1049
ENSG00000268758	ADGRE4P	19	-	6952500	6990846	0.0187695	0.890961	0.293476	down	0.0201621	0	0.0977925	0.0984454	0.0607656	7.72654	7.73788	2.3813	0.678944	1.49711
ENSG00000279396	AC130469.1	19	-	8575079	8576170	0.0231578	0.90395	0.293559	down	0	0	0	0	0	0	8.15441	0	0.41189	1.764
ENSG00000197536	C5orf56	5	+	132410636	132476044	0.0316521	0.938462	0.300241	down	6.99739	2.9729	1.47809	5.16082	1.62279	6.7306	13.6305	5.94581	21.4231	10.7446
ENSG00000118971	CCND2	12	+	4273772	4305350	0.0335165	0.938462	0.302104	down	1.74375	0.0975024	2.84709	0.797771	3.9101	7.55457	5.92549	7.37474	9.34586	29.9291
ENSG00000271798	SNORA51	20	+	2655067	2655198	0.000616333	0.375295	0.309471	down	0	0	0	0	0	3.62842	4.15803	5.61513	0.950945	1.66626
ENSG00000258521	RP11-638I2.9	14	+	100339832	100340554	0.0206339	0.896543	0.318911	down	2.15607	0.5683	0.459172	0.605968	0.221877	1.16127	3.60468	1.5559	10.1568	2.22252
ENSG00000141682	PMAIP1	18	+	59899948	59904306	0.0108226	0.795379	0.319512	down	6.10724	6.45108	0.539318	2.03926	2.41555	11.1365	19.4609	20.4752	8.05715	6.57355
ENSG00000184602	SNN	16	+	11668414	11679159	0.0491816	0.938462	0.321704	down	8.39477	12.5373	3.78283	5.13671	4.89869	30.0908	30.6555	9.05653	15.6244	51.1654
ENSG00000188820	FAM26F	6	+	116461370	116463779	0.0109387	0.795609	0.331388	down	1.78933	0.605453	0.261109	0.935412	0.640638	4.28994	3.28507	4.17661	10.2119	2.25172
ENSG00000124496	TRERF1	6	-	42224931	42452051	0.00263591	0.568768	0.331877	down	5.21426	1.05142	1.58279	1.94481	1.73869	8.00858	12.7681	7.31363	7.38391	11.2936
ENSG00000250510	GPR162	12	+	6821545	6829972	0.0435515	0.938462	0.336269	down	0.723173	0.116308	0.418041	0.232715	0.0298558	1.18481	6.61895	0.753359	0.856226	7.10493
ENSG00000079263	SP140	2	+	230203110	230313215	0.0495898	0.938462	0.338253	down	4.54914	1.14156	0.950782	1.92277	2.24363	9.3709	5.45804	10.3857	18.4775	7.94205
ENSG00000107960	OBFC1	10	-	103882542	103918205	0.00602062	0.704586	0.342266	down	5.69602	2.78507	7.68735	4.64152	5.03295	16.344	10.4556	15.6229	33.5033	10.8648
ENSG00000131149	GSE1	16	+	85611409	85676204	0.000537617	0.375295	0.348059	down	2.33342	0.817251	0.262055	1.12239	0.220604	6.75034	4.29042	9.28093	4.20382	7.43924
ENSG00000270124	RP11-118F19.1	16	-	85580009	85583571	0.000251027	0.307638	0.349409	down	1.02865	0.476916	0.004545	0.623323	0.501371	1.89411	3.35573	1.32119	4.00618	3.89768
ENSG00000234776	C11orf94	11	-	45906513	45907282	0.00761049	0.732722	0.35195	down	0	0	0	0	0	0	2.02418	0	1.53529	3.77164
ENSG00000185338	SOCS1	16	-	11254405	11256179	0.0199407	0.892866	0.352328	down	3.80741	1.49432	4.52297	0.850042	0.991887	9.34014	6.29253	11.6061	13.6181	5.60572
ENSG00000100079	LGALS2	22	-	37570246	37582616	0.0490536	0.938462	0.360449	down	0.957652	0	0.189803	0.330114	0	0.755705	1.94557	10.4086	2.34194	3.86724
ENSG00000258738	RP11-73E17.2	14	+	34874343	34876459	0.0180206	0.884583	0.36376	down	0	0	0	0	0	0	3.40532	0	1.28073	0
ENSG00000204267	TAP2	6	-	32821833	32838780	0.0466021	0.938462	0.364054	down	17.5275	7.71741	6.29372	8.71692	8.7551	29.4254	26.9033	16.8593	53.7712	15.5928
ENSG00000117226	GBP3	1	-	89006666	89022894	0.0345538	0.938462	0.364383	down	0.491849	0.482215	1.00007	1.10864	0.987969	1.51075	1.40577	1.41489	11.4514	3.28912
ENSG00000226904	RP11-561O23.8	9	+	68228651	68229312	0.0374398	0.938462	0.368024	down	1.67525	1.57697	1.07188	1.53327	2.04455	2.26459	4.92603	0.124012	10.2677	4.32181
ENSG00000263020	XXbac-BPG32J3.22	6	+	31666102	31673546	0.0210194	0.90022	0.369045	down	0.117249	0.000388312	0.000191996	0.537143	0.000505708	0.464921	3.30873	0.0306264	2.11131	1.37921
ENSG00000131203	IDO1	8	+	39902275	39928444	0.0287754	0.93593	0.369412	down	0	0	0	0.0130109	0.0151448	0.774853	0.407373	0.181961	6.76107	0.149433
ENSG00000085449	WDFY1	2	-	223855716	223945387	0.0119108	0.817242	0.37284	down	2.81874	2.70869	3.28943	1.27227	3.29796	6.57117	6.39478	5.83345	11.5532	9.61477
ENSG00000274417	MIR6515	19	+	12940484	12940540	0.00337283	0.597169	0.373606	down	2.02184	0.192342	0.899872	0.75219	0.633472	4.39812	5.29409	7.49587	2.77332	7.10355
ENSG00000101347	SAMHD1	20	-	36890229	36951843	0.0460316	0.938462	0.374694	down	18.5678	3.47543	12.2889	12.7368	19.8377	52.8696	18.8903	62.8059	87.8229	52.1604
ENSG00000023902	PLEKHO1	1	+	150149183	150164720	0.00562283	0.698636	0.378384	down	3.78542	0.678705	0.471409	0.831695	1.13937	5.59915	6.74248	4.22423	4.8413	8.09911
ENSG00000275023	MLLT6	17	+	38705542	38729803	0.00143766	0.449432	0.385531	down	6.37969	1.5984	1.79552	4.62968	2.01351	34.3105	6.16458	31.4582	13.2485	26.6316
ENSG00000020633	RUNX3	1	-	24899511	24965121	0.00652864	0.717316	0.385988	down	4.11189	0.970003	1.33847	1.94491	3.68024	20.1954	4.9136	34.6231	10.0874	19.9471
ENSG00000107742	SPOCK2	10	-	72059035	72089032	0.00507754	0.686515	0.386898	down	10.1884	2.20567	0.704953	4.26324	2.50745	42.7803	9.14559	51.6278	11.603	53.9132
ENSG00000150593	PDCD4	10	+	110871795	110900006	0.00297332	0.588938	0.387302	down	8.64632	6.14085	2.27815	6.35441	7.10025	23.5696	13.7793	33.2179	21.684	21.4165
ENSG00000135899	SP110	2	-	230167293	230225729	0.0212975	0.900653	0.391468	down	15.1314	10.5699	6.03967	14.3773	11.505	13.4299	29.1979	11.4839	42.9861	24.7559
ENSG00000091592	NLRP1	17	-	5499427	5619424	0.0459442	0.938462	0.395927	down	17.7254	15.5347	3.71811	12.0144	5.47163	21.2207	32.8814	17.4252	18.8224	33.5746
ENSG00000261644	RP11-327F22.2	16	-	50735713	50740716	0.0421789	0.938462	0.399375	down	2.17095	1.33932	0.973923	1.74978	2.04479	1.61502	6.27078	0.807396	8.23952	3.84818
ENSG00000070814	TCOF1	5	+	150357639	150400308	0.000334029	0.320939	0.403349	down	2.24126	1.07986	1.15356	0.967526	1.34825	6.90354	5.71582	11.7134	4.74882	4.78987
ENSG00000138439	FAM117B	2	+	202635188	202769757	0.01109	0.79994	0.408623	down	1.28119	0.318377	0.332237	1.07109	0.897337	4.45424	4.5373	13.7624	2.1453	6.79104
ENSG00000116030	SUMO1	2	-	202206180	202238608	0.0122569	0.822768	0.412187	down	3.43905	4.93699	13.319	3.44063	6.82076	10.2212	10.7438	18.7905	16.9975	15.4121
ENSG00000013374	NUB1	7	+	151341699	151378449	0.0295862	0.938462	0.413394	down	8.94344	3.86585	3.47564	5.28136	4.62267	12.9147	11.3022	13.7551	22.8653	15.7742
ENSG00000125898	FAM110A	20	+	833715	857463	0.00436594	0.642134	0.413992	down	0.79522	0.805797	0.642975	0.543623	1.74933	1.91981	4.23095	2.60062	3.14721	4.85817
ENSG00000242574	HLA-DMB	6	-	32934629	32941070	0.00704921	0.72092	0.415284	down	2.09908	0.106541	0.171174	2.49929	1.12794	8.31173	3.4635	12.2109	4.9581	6.50346
ENSG00000153922	CHD1	5	-	98853985	98928957	0.0148503	0.836916	0.419795	down	8.45515	11.1268	5.81002	9.43149	15.2287	10.7332	17.1085	16.3687	42.9232	13.5668
ENSG00000180739	S1PR5	19	-	10512742	10517931	0.0470817	0.938462	0.421146	down	1.24407	0.280047	0.0501578	0.0676921	0.490762	2.85492	1.24788	1.32527	3.36028	9.5933
ENSG00000140464	PML	15	+	73994673	74047812	0.0272864	0.930657	0.42285	down	2.32424	2.08388	3.27347	1.51294	2.2461	3.4709	4.80642	2.33846	12.9762	4.22862
ENSG00000137486	ARRB1	11	-	75264182	75351705	0.0320063	0.938462	0.426002	down	6.21958	2.26206	0.94491	2.24615	1.49715	11.3448	13.7873	7.24613	4.31795	11.2959
ENSG00000127152	BCL11B	14	-	99169287	99271524	0.00579246	0.702972	0.427426	down	1.86756	0.186345	0.144425	1.2549	0.49598	9.49255	2.73946	12.6624	2.56792	19.2173
ENSG00000042980	ADAM28	8	+	24294040	24359018	0.000241728	0.307638	0.4402	down	0.525121	0.285259	5.05e-06	0.614482	0.561739	2.65231	3.11333	2.79471	1.40605	2.93908
ENSG00000273874	MIR6859-2	1	-	187891	187958	0.0165715	0.870465	0.443222	down	0	0	0	0	0	2.36787	0.883762	4.25692	0.94929	2.3397
ENSG00000197766	CFD	19	+	859643	863630	0.0327548	0.938462	0.443448	down	7.64196	2.87656	6.1147	3.32501	1.36694	9.09833	21.7562	5.49681	5.28503	13.54
ENSG00000228817	BACH1-IT2	21	+	29370497	29373709	0.0332124	0.938462	0.44395	down	1.13424	2.58449	1.04407	4.35574	4.18622	2.53189	8.07221	0.304814	8.43039	2.30308
ENSG00000082074	FYB	5	-	39105236	39274528	0.00519322	0.691178	0.444197	down	43.0829	57.6414	30.7439	76.0913	59.3693	48.9655	100.44	50.3103	149.401	83.2413
ENSG00000197992	CLEC9A	12	+	10030677	10066027	0.0181962	0.884891	0.444839	down	0.291813	0.43037	0.158915	0.522631	0.391382	0.662071	4.61699	0.19215	0.927921	1.43167
ENSG00000163328	GPR155	2	-	174431571	174487094	0.0483099	0.938462	0.447825	down	2.03245	3.31967	0.884209	4.40573	4.19422	4.3828	5.80035	4.71778	10.5752	3.16389
ENSG00000104064	GABPB1	15	-	50275392	50355408	0.00944521	0.776886	0.44813	down	1.01485	0.586036	0.850452	0.492794	0.988755	1.36681	3.12551	1.89136	3.49279	3.31649
ENSG00000272446	.	6	-	139159157	139277181	0.00782103	0.736912	0.450734	down	1.73804	3.07732	0.907383	0.6709	1.14638	1.94682	3.94664	1.60408	4.43841	3.57115
ENSG00000109689	STIM2	4	+	26857678	27025381	0.00823174	0.740881	0.452749	down	2.65491	2.24258	0.731634	1.99921	2.83786	6.34227	4.10384	10.2681	7.15716	9.61948
ENSG00000238741	SCARNA7	3	-	160514907	160515236	0.0255083	0.921078	0.453286	down	77.7337	30.8901	48.5857	15.0266	31.5872	25.6432	72.8475	58.3148	63.8126	54.029
ENSG00000115232	ITGA4	2	+	181457202	181536187	0.0147079	0.833568	0.453306	down	8.25987	7.46762	1.67045	3.06532	3.54804	31.5357	7.21809	32.898	14.5731	19.4783
ENSG00000139970	RTN1	14	-	59595976	59870966	0.0432539	0.938462	0.453623	down	0.183088	0.725192	0.160006	0.22968	1.24395	0.373099	1.79435	2.61495	1.71166	5.27391
ENSG00000171522	PTGER4	5	+	40679498	40693735	0.0161788	0.867983	0.455728	down	15.1562	8.16456	5.28354	4.43	4.9948	22.0396	16.1447	38.5365	18.7904	19.0906
ENSG00000166398	KIAA0355	19	+	34254537	34355586	0.0058889	0.702972	0.456543	down	1.89531	1.05415	0.361268	0.988497	2.08198	6.60223	4.81555	9.03251	2.6269	6.85048
ENSG00000135205	CCDC146	7	+	77122434	77329533	0.00617188	0.704586	0.457071	down	1.44757	0.597621	0.38406	0.74142	0.952957	2.63521	2.40227	2.08281	4.84266	2.82392
ENSG00000124203	ZNF831	20	+	59191020	59259113	0.0025524	0.568768	0.459639	down	1.3732	0.427664	0.158694	0.385705	0.861788	8.73073	3.23357	4.68593	1.96913	8.55286
ENSG00000122986	HVCN1	12	-	110627841	110704950	0.0453372	0.938462	0.462519	down	4.79585	3.45391	0.86126	2.48181	1.29788	8.02066	11.2691	3.89849	3.66393	11.2556
ENSG00000172493	AFF1	4	+	86935002	87141054	0.0299514	0.938462	0.463932	down	7.71009	8.9199	9.04694	12.5819	8.42329	12.2715	12.9856	9.23426	37.2435	14.267
ENSG00000264364	DYNLL2	17	+	58083415	58095536	0.00614232	0.704586	0.464436	down	1.4682	1.10189	3.48685	0.847204	0.991589	2.61801	5.83414	2.30017	3.53746	3.92077
ENSG00000043462	LCP2	5	-	170246237	170298227	0.0165703	0.870465	0.468087	down	29.9352	26.0027	16.8384	29.3772	19.1085	28.9771	54.3811	24.8105	61.9459	43.3166
ENSG00000262526	CTD-2545G14.7	17	-	7240427	7244635	0.00601141	0.704586	0.468633	down	0.546016	2.01375	1.65757	0.382848	1.00748	0.469784	2.87366	0.790841	3.9611	1.77398
ENSG00000128872	TMOD2	15	+	51751561	51816368	0.00139211	0.446526	0.469264	down	1.32517	1.07818	0.595723	1.10212	1.04243	3.65899	3.39365	3.15858	4.01236	2.01009
ENSG00000103056	SMPD3	16	-	68358325	68448688	0.0272652	0.930657	0.469438	down	0.251391	0.0743011	0.043378	0.0621639	0.0308879	3.66909	3.51973	1.46565	0.379218	0.834918
ENSG00000198087	CD2AP	6	+	47477789	47627263	0.0126893	0.823647	0.470902	down	0.965344	0.154203	0.483026	0.431909	0.9118	4.01311	1.07254	7.91406	3.87459	5.02849
ENSG00000257242	.	12	-	91984976	92142914	0.0303841	0.938462	0.473982	down	1.27519	1.47347	0.948322	1.39658	2.18658	2.82075	5.48863	1.60526	2.94133	5.43806
ENSG00000166801	FAM111A	11	+	59142748	59155039	0.0473835	0.938462	0.475089	down	7.87072	1.67753	1.41587	3.49668	1.93214	11.6846	6.53136	9.71277	11.5863	12.6856
ENSG00000224460	RP11-439L18.2	6	-	142946047	142956698	0.000958451	0.409391	0.475641	down	0.969496	1.60527	0.383476	0.321966	0.785594	2.4622	1.91542	2.60056	3.10388	3.3034
ENSG00000179583	CIITA	16	+	10877198	10932281	0.00445552	0.649607	0.478747	down	1.11647	0.261098	0.207387	1.26751	0.574362	5.22327	2.28611	8.74634	2.26204	4.97555
ENSG00000258096	RP11-474P2.2	12	+	46371463	46373778	0.0352218	0.938462	0.478998	down	3.48027	1.72239	0.801599	1.82985	0.674989	1.66919	8.37475	1.70063	2.91396	4.88758
ENSG00000235785	AL109767.1	14	+	99262948	99264735	0.0170459	0.872486	0.481285	down	1.53534	0.15178	0.082981	0.589826	0.885765	26.2401	1.22064	18.95	2.45613	19.4743
ENSG00000183134	PTGDR2	11	-	60850940	60855971	0.0497055	0.938462	0.482235	down	0.186966	0	0	0.691851	0	3.4016	3.33392	1.12785	0.292595	1.65805
ENSG00000065613	SLK	10	+	103967201	104029233	0.0424787	0.938462	0.483472	down	8.23913	5.53375	7.87224	8.56685	11.5073	7.04862	13.5297	10.1575	28.9588	12.8659
ENSG00000188886	ASTL	2	-	96123850	96138436	0.000515179	0.369837	0.483895	down	0.265654	0.660411	0	0.0334304	0.316087	1.73216	1.29833	3.1706	1.38588	2.13264
ENSG00000029363	BCLAF1	6	-	136256863	136289851	0.0225041	0.902464	0.48515	down	8.27739	6.64301	4.30509	8.80001	11.895	12.3334	13.9504	19.4371	21.8845	13.6239
ENSG00000162769	FLVCR1	1	+	212858255	212899363	0.00978412	0.776886	0.485972	down	1.31718	0.816365	0.75813	0.892045	0.373754	2.25515	2.50037	1.18445	3.30566	2.3953
ENSG00000162892	IL24	1	+	206897443	206904139	0.0143889	0.823647	0.486514	down	1.44482	0.227287	0.124893	0.547678	0.224246	14.0311	1.73587	16.5334	1.4697	7.93235
ENSG00000127914	AKAP9	7	+	91940867	92110673	0.0308619	0.938462	0.488922	down	1.47427	1.74631	1.13357	1.99582	3.16734	5.16697	3.38339	7.13529	6.16722	5.5021
ENSG00000188452	CERKL	2	-	181536676	181680665	0.00971939	0.776886	0.492657	down	2.62838	1.82602	0.379558	0.746352	1.22438	7.90426	2.13145	10.1289	5.20832	6.60625
ENSG00000228079	AC012368.1	2	-	64086353	64088246	0.0107387	0.795379	0.494817	down	1.66256	3.98662	2.79243	1.23477	3.53079	0.55412	5.9542	0.366398	8.78444	2.00992
ENSG00000140287	HDC	15	-	50241947	50266026	0.040115	0.938462	0.495439	down	0.194689	0.0192456	0.0628167	0.0405254	0.0798351	0.60507	0.996287	2.63391	0.769009	3.5664
ENSG00000279349	RP11-147G7.3	3	-	112525548	112528142	0.000189732	0.307638	0.496537	down	0	0	0	0	0	0	1.12008	0	1.34489	0.429338
ENSG00000073464	CLCN4	X	+	10156945	10237660	0.0287463	0.93593	0.4969	down	1.05126	1.0039	0.253523	1.62555	0.791172	1.39223	3.93945	0.960374	2.99803	1.43525
ENSG00000142599	RERE	1	-	8352397	8817643	0.00573556	0.702972	0.499704	down	10.1424	11.7995	7.4159	9.91068	9.7469	11.6637	20.1537	7.56776	25.7957	16.1728
ENSG00000261840	RP11-146F11.1	16	-	30697707	30699058	0.0317651	0.938462	0.503512	down	0.134038	1.42123	0.932174	0.735482	0.271644	0.152872	3.26003	1.94644	0.772428	1.99828
ENSG00000249685	RP11-360F5.3	4	+	39133913	39135608	0.0446552	0.938462	0.503801	down	0.659441	0.670442	0.419443	1.6069	0.498359	1.85526	2.94492	1.33782	1.98179	2.13455
ENSG00000262514	RP11-96D1.9	16	+	68199795	68200981	0.0139565	0.823647	0.50456	down	0	0.544774	0.536114	0.814768	1.44274	2.70604	2.43305	1.52757	2.01063	1.11412
ENSG00000130813	C19orf66	19	+	10086122	10093252	0.00108624	0.409391	0.50505	down	5.64806	1.28471	2.58186	2.70502	2.59702	11.7524	7.31657	9.97954	6.56973	13.8367
ENSG00000135362	PRR5L	11	+	36296288	36465204	0.0458962	0.938462	0.506631	down	4.15411	0.299921	0.0971336	0.381008	0.309014	4.67742	2.37028	5.30337	3.75562	4.92432
ENSG00000099622	CIRBP	19	+	1259384	1274880	0.0099374	0.776886	0.508095	down	5.29852	3.30374	2.89375	5.36683	2.35652	11.077	9.15705	17.7519	7.459	9.34521
ENSG00000005175	RPAP3	12	-	47661249	47706061	0.00738268	0.732722	0.508273	down	2.3244	1.10785	0.473021	1.16278	2.2848	3.48952	3.57052	3.24123	5.29706	3.73292
ENSG00000101745	ANKRD12	18	+	9136228	9285985	0.0221319	0.902464	0.509173	down	4.03552	6.91299	4.59339	9.644	9.83956	11.7915	11.2512	13.6732	15.6362	14.0397
ENSG00000171943	SRGAP2C	1	+	121184810	121392822	0.00799974	0.740881	0.511102	down	3.55641	2.14509	0.790866	1.21059	0.696403	3.07209	4.75734	3.55872	3.96933	5.41343
ENSG00000116560	SFPQ	1	-	35176378	35193148	0.0119533	0.817242	0.511137	down	9.7055	5.83714	4.36993	6.72485	9.55869	20.4734	15.9562	42.1966	14.0061	18.1961
ENSG00000154548	SRSF12	6	-	89095959	89118081	0.000846016	0.40912	0.511286	down	0.416297	0.562706	0.252762	0.517943	0.304734	0.2216	1.53498	0.0876816	2.1529	1.09215
ENSG00000069702	TGFBR3	1	-	91680343	91906335	0.0498594	0.938462	0.511466	down	2.50619	0.119867	0.105449	0.19811	0.446403	9.29322	1.02291	15.9956	3.18802	7.61365
ENSG00000273160	RP11-104L21.3	1	-	167457742	167459891	0.017133	0.872486	0.512145	down	1.35719	0.008795	0.347551	0.277068	0.162334	5.6566	1.05842	4.07318	3.30094	3.92424
ENSG00000183337	BCOR	X	-	40049815	40177329	0.00179755	0.503271	0.513664	down	3.37523	0.76072	0.626595	0.683521	0.824795	6.625	3.60998	7.15759	3.5364	5.01106
ENSG00000155313	USP25	21	+	15730025	15880069	0.0164342	0.870465	0.519946	down	7.33022	7.01542	4.59906	7.43071	8.45909	7.91543	11.0114	10.2893	21.7105	11.2509
ENSG00000106617	PRKAG2	7	-	151556111	151877125	0.0309953	0.938462	0.522353	down	2.56963	1.41074	1.20283	1.42664	1.53764	4.108	4.6255	3.30156	4.78456	3.89951
ENSG00000119707	RBM25	14	+	73058436	73123898	0.0228057	0.90395	0.524406	down	6.29805	3.03249	2.42793	6.676	6.50082	9.367	11.6396	12.7083	10.4732	10.3647
ENSG00000081189	MEF2C	5	-	88717117	88904257	0.00178432	0.503271	0.525342	down	0.9472	0.186162	0.13381	0.573156	0.579017	2.78444	2.95729	2.97771	1.08583	2.92496
ENSG00000279765	RP11-437B10.1	15	+	92883413	92949230	0.00810301	0.740881	0.52575	down	2.18223	1.68442	1.03955	1.82574	2.86606	3.12296	7.01301	4.33183	2.92495	4.69632
ENSG00000119900	OGFRL1	6	+	71288803	71308950	0.0241746	0.90395	0.526295	down	12.0908	13.7267	8.03887	15.1891	14.0313	14.8059	24.9531	5.48605	26.4296	22.0565
ENSG00000138795	LEF1	4	-	108047545	108168956	0.00264437	0.568768	0.527153	down	2.45685	0.132707	0.103552	0.755003	0.536346	26.9485	1.62299	29.1179	2.39108	12.7736
ENSG00000238246	RP11-575A19.2	10	-	20070805	20091784	0.040988	0.938462	0.529824	down	2.59166	3.98703	0.673208	2.6695	3.61863	0.911164	5.89813	0.275425	7.26431	2.2221
ENSG00000157693	C9orf91	9	+	114611206	114646422	0.00282707	0.575938	0.530105	down	0.855326	0.307143	0.114597	0.471785	0.364161	2.92022	1.57194	3.5631	1.96194	3.05605
ENSG00000170558	CDH2	18	-	27950966	28177446	0.0383832	0.938462	0.530472	down	0.109209	0.137327	0.0110278	0.118209	0.0399883	0.660194	2.25041	0.082267	0.333504	1.28316
ENSG00000196369	SRGAP2B	1	-	144887265	145095528	0.0108421	0.795379	0.531882	down	4.35211	3.23453	0.901834	1.14462	0.865723	2.56255	4.98559	2.96184	4.9293	4.68212
ENSG00000055208	TAB2	6	+	149218641	149411613	0.0263097	0.923619	0.531927	down	28.2723	22.922	13.2957	22.3495	22.238	28.896	49.4731	36.9675	38.7733	38.4236
ENSG00000196504	PRPF40A	2	-	152651593	152717997	0.0186098	0.890961	0.534074	down	4.17421	3.56094	2.1862	4.02372	4.69691	6.5704	5.76537	8.31585	10.9447	8.1237
ENSG00000100784	RPS6KA5	14	-	90847862	91060636	0.0466323	0.938462	0.535682	down	2.10407	0.956616	0.0873176	0.699906	0.319174	2.29548	3.25054	1.13749	2.25052	2.22217
ENSG00000185404	SP140L	2	+	230327184	230403732	0.00265789	0.568768	0.535708	down	2.75762	0.636096	1.39807	1.43328	2.13988	8.98107	3.11275	11.756	5.52945	6.62248
ENSG00000152495	CAMK4	5	+	111223653	111494886	0.0428585	0.938462	0.535744	down	0.885094	0.0576837	0.0433962	0.219408	0.470226	6.93024	0.884452	13.2244	1.82159	3.02878
ENSG00000141446	ESCO1	18	-	21529281	21600884	0.0107655	0.795379	0.535976	down	3.82461	3.64111	1.24904	2.4515	2.7268	3.76115	5.56236	5.63928	6.74994	6.13548
ENSG00000101017	CD40	20	+	46118272	46129863	0.0154822	0.857251	0.537369	down	0.451709	0.0293251	0.160848	0.5077	0.487119	4.48734	0.698474	4.96663	2.54192	1.86627
ENSG00000138035	PNPT1	2	-	55634265	55693910	0.0137123	0.823647	0.537666	down	1.01903	0.211581	0.134833	0.238776	0.319286	2.97217	0.998698	3.03245	2.71421	2.35295
ENSG00000119397	CNTRL	9	+	121074863	121177610	0.0389675	0.938462	0.537766	down	4.05166	2.99736	2.16496	4.96131	4.66484	12.6935	5.3309	14.1678	11.5335	8.97381
ENSG00000186174	BCL9L	11	-	118893875	118925608	0.0165646	0.870465	0.538917	down	2.93185	0.26272	0.979459	0.861621	0.293721	16.6307	2.0059	16.2593	2.31126	15.1028
ENSG00000122257	RBBP6	16	+	24537693	24572863	0.0157616	0.85927	0.539483	down	2.58099	2.72966	1.55691	3.35246	4.13505	6.90379	4.50921	6.66588	8.07918	8.94263
ENSG00000223725	AC007879.5	2	-	207239864	207529795	0.0295313	0.938462	0.539496	down	0.856228	2.36532	0.23211	0.422529	0.596917	3.39552	3.90096	1.09709	1.29365	1.74733
ENSG00000101935	AMMECR1	X	-	110194186	110440233	5.73e-05	0.246898	0.539526	down	1.59888	1.42243	1.19597	1.43592	1.70238	3.14475	3.02088	4.03788	4.39746	3.18287
ENSG00000235298	RP11-575L7.8	9	+	83972233	83975777	0.023947	0.90395	0.539597	down	8.33193	6.78845	3.7035	11.287	10.4454	14.4856	14.0914	19.1825	15.741	19.9912
ENSG00000139793	MBNL2	13	+	97221434	97394120	0.00517752	0.691178	0.541712	down	1.95004	0.16689	0.285115	0.347764	0.434129	6.22185	1.30152	9.92341	2.43936	6.86531
ENSG00000135905	DOCK10	2	-	224765090	225042445	0.0408021	0.938462	0.542298	down	6.14329	0.267239	0.282138	1.55382	1.98054	26.6246	2.50933	34.5029	7.06235	11.9909
ENSG00000168961	LGALS9	17	+	27629798	27649560	0.021905	0.901084	0.542766	down	4.87024	5.32123	12.5152	3.07897	4.07894	5.74419	9.38852	7.51082	11.3732	8.16886
ENSG00000243753	HLA-L	6	+	30259584	30293014	0.00458206	0.651669	0.544923	down	0.386115	0.119327	0.395786	0.526518	0.375598	2.68847	2.18126	2.03096	1.00084	1.63838
ENSG00000116863	ADPRHL2	1	+	36088875	36093932	0.0447679	0.938462	0.545113	down	3.25697	3.46312	1.92628	1.41546	1.00282	6.40182	5.46843	4.14249	4.08115	5.66875
ENSG00000139746	RBM26	13	-	79311824	79406477	0.00351323	0.597169	0.545457	down	4.32376	2.11237	2.158	3.60784	3.57743	10.2606	5.38807	13.2506	7.57699	10.5004
ENSG00000100644	HIF1A	14	+	61695513	61748259	0.0345802	0.938462	0.547312	down	23.2729	40.4783	40.2708	35.4955	69.8441	23.0172	86.5313	23.05	71.0061	45.6232
ENSG00000251224	CNOT10-AS1	3	-	32730635	32737454	0.0288582	0.9368	0.547928	down	0.162112	0.227511	0.045786	0.110292	0.980639	0	1.71197	0.073094	1.26788	1.01619
ENSG00000267493	CIRBP-AS1	19	-	1267814	1270241	0.045574	0.938462	0.548844	down	4.24787	4.65945	2.16997	1.53178	2.20549	6.02247	7.7316	6.97189	3.87365	8.86446
ENSG00000005483	KMT2E	7	+	105014179	105114361	0.0181493	0.884822	0.54955	down	20.1718	21.2673	10.6632	21.486	22.2801	23.6073	36.5535	25.6912	34.3415	39.7474
ENSG00000204574	ABCF1	6	+	30571376	30597179	0.00302761	0.588938	0.550496	down	3.21404	1.3376	1.21983	1.59522	1.19794	10.0133	4.2763	9.28673	3.96806	7.43589
ENSG00000166128	RAB8B	15	+	63189469	63267782	0.0461018	0.938462	0.55188	down	9.91613	23.6509	13.1194	25.3159	28.6028	15.7497	23.5444	17.1098	49.3392	20.8424
ENSG00000100281	HMGXB4	22	+	35257452	35295807	0.0173093	0.872486	0.552397	down	0.285702	0.391772	0.763204	0.354662	0.346055	0.640119	1.64012	1.07686	1.44228	2.08331
ENSG00000222894	AL662800.1	6	-	30616229	30616305	0.0485967	0.938462	0.552778	down	3e-06	1e-06	2e-06	0	1e-06	0	0.125642	0	2.77827	1e-06
ENSG00000134294	SLC38A2	12	-	46358189	46372867	0.00361048	0.597169	0.553699	down	8.93518	18.8055	18.1655	13.263	20.1825	10.5543	24.656	15.3113	28.4952	20.3508
ENSG00000010610	CD4	12	+	6786858	6820808	0.0120778	0.818511	0.555312	down	7.93057	0.358723	1.10879	1.73009	1.07488	26.7768	3.34745	18.9551	7.04132	13.7678
ENSG00000062194	GPBP1	5	+	57173948	57264679	0.0353819	0.938462	0.55533	down	12.5055	11.0896	7.53822	12.2058	13.3529	16.7668	17.2809	18.3181	30.1291	16.9471
ENSG00000084676	NCOA1	2	+	24491914	24770702	0.0447852	0.938462	0.556	down	24.2289	32.2253	16.5791	33.5484	33.4008	25.2102	58.7033	19.8577	44.1029	44.1618
ENSG00000226648	PLCG1-AS1	20	-	41098329	41138003	0.0468518	0.938462	0.556593	down	1.72666	1.49061	0.656751	0.597795	1.19207	0.895652	2.41586	0.874401	4.71403	1.43104
ENSG00000166889	PATL1	11	-	59636716	59668980	0.0430814	0.938462	0.55715	down	16.1272	11.7752	13.9361	14.9513	14.818	14.312	24.1625	14.1231	38.2722	19.6018
ENSG00000214413	BBIP1	10	-	110898730	110919274	0.0452442	0.938462	0.557259	down	2.4364	1.66664	0.796826	1.63588	1.63749	2.71337	3.7262	1.84183	3.98943	5.09453
ENSG00000198900	TOP1	20	+	41028818	41124487	0.0396069	0.938462	0.558824	down	13.5764	12.5935	9.44202	9.90593	18.0699	14.4547	21.4986	12.3639	35.1077	16.059
ENSG00000279473	AC009065.4	16	+	2253737	2262342	0.0122143	0.822768	0.559348	down	3.71003	1.65975	1.06808	1.24827	1.39976	10.8015	4.03876	10.8678	3.56688	12.4507
ENSG00000166164	BRD7	16	-	50313487	50368934	0.0124465	0.823282	0.559621	down	3.18423	1.7247	2.59079	0.835425	2.58807	6.22155	4.82557	5.36328	5.15793	5.60933
ENSG00000118260	CREB1	2	+	207529737	207603431	0.0221585	0.902464	0.563472	down	5.57891	4.08456	2.89298	5.49958	6.13094	9.09965	11.9237	5.62362	7.70465	10.94
ENSG00000261373	VPS9D1-AS1	16	+	89711856	89718165	0.0275361	0.930657	0.563507	down	2.29355	3.17622	2.61173	3.06135	2.03022	3.85102	4.52772	1.80256	6.85394	5.19782
ENSG00000165494	PCF11	11	+	83156988	83187451	0.0308595	0.938462	0.563749	down	14.3734	16.7676	8.48161	21.2187	23.2201	24.4448	30.4149	23.2252	28.8484	31.2277
ENSG00000118707	TGIF2	20	+	36573488	36593950	0.0211082	0.900653	0.565378	down	2.38763	0.992735	0.721251	0.674294	0.543318	2.58025	3.96378	1.88173	2.21344	3.3832
ENSG00000145685	LHFPL2	5	-	78485215	78770021	0.0277808	0.930657	0.566034	down	0.339228	0.372728	0.428759	1.01608	0.20182	0.844782	1.23254	0.83995	2.29312	1.57168
ENSG00000131378	RFTN1	3	-	16313574	16514026	0.000772712	0.40912	0.566683	down	2.94803	0.166475	0.333983	1.16209	1.43004	13.9835	2.70308	11.9035	2.75188	11.1825
ENSG00000173402	DAG1	3	+	49468703	49535618	0.00371181	0.601692	0.566933	down	0.288722	0.307387	0.139821	0.104839	0.0912673	3.54494	0.950073	3.99731	0.820088	2.72427
ENSG00000117523	PRRC2C	1	+	171485551	171593511	0.010547	0.795379	0.567614	down	20.5436	14.7599	11.7393	20.2682	19.9095	26.8143	32.8569	43.7793	29.8683	43.3607
ENSG00000260852	FBXL19-AS1	16	-	30919319	30923269	0.0178933	0.884583	0.567848	down	0	0	0	0.345092	0	0	1.3989	0	0.502882	1.18565
ENSG00000267035	RP11-1094M14.10	17	-	35540039	35540797	0.0416852	0.938462	0.568026	down	0.857939	1.15288	0.454147	0.036571	0.577595	3.6333	3.30313	0.650771	1.24442	0.903257
ENSG00000153936	HS2ST1	1	+	86914648	87109998	0.0416881	0.938462	0.568408	down	1.4073	1.74384	0.613197	0.682818	1.10647	1.697	1.72009	1.21288	4.20159	2.17415
ENSG00000235194	PPP1R3E	14	-	23295643	23302848	0.00541343	0.698636	0.56842	down	1.18936	0.687313	0.376153	0.401136	0.340015	4.25064	2.8066	2.48356	1.25584	2.55181
ENSG00000129749	CHRNA10	11	-	3665587	3671384	0.0301209	0.938462	0.569412	down	0.29063	0.386557	0.586262	0.892633	0.665389	0.812948	2.6158	0.244996	1.31391	1.60111
ENSG00000259628	.	7	+	77043721	77198626	0.00517876	0.691178	0.570072	down	1.21464	0.718712	0.465226	0.757865	0.994739	1.18134	2.14375	0.974308	3.05035	1.65782
ENSG00000144674	GOLGA4	3	+	37243177	37366751	0.0105735	0.795379	0.570258	down	2.98728	1.21516	0.950491	1.56178	2.84791	6.22113	4.08668	8.42396	4.64454	4.35182
ENSG00000125944	HNRNPR	1	-	23303771	23344336	0.0100232	0.776886	0.570594	down	2.62417	0.731539	0.82536	1.26201	1.2097	6.824	2.41108	10.3718	3.99458	6.07466
ENSG00000274822	MIR6762	12	+	113291523	113291608	0.00484341	0.672966	0.570742	down	0	0	0.118168	0	0	0.797409	1.26705	0.784571	0.430129	0.414326
ENSG00000259598	RP11-275I4.1	15	+	38524070	38534655	0.0262214	0.923619	0.571757	down	0.785618	0.194036	0	0.736266	0.39942	6.65486	0.75184	4.79405	1.66886	7.18012
ENSG00000108021	FAM208B	10	+	5684838	5763740	0.0110036	0.795609	0.572773	down	3.93155	1.28354	1.25737	2.00324	2.04422	10.6126	3.64589	11.598	6.58347	5.73005
ENSG00000164190	NIPBL	5	+	36876759	37066413	0.0173394	0.872486	0.573389	down	15.1207	19.6691	10.9446	18.9384	22.2368	18.5578	29.4879	20.8313	29.9066	33.8867
ENSG00000039523	FAM65A	16	+	67518418	67546788	0.0184571	0.890961	0.575937	down	5.55271	5.10863	2.98741	5.74516	3.01166	6.39813	11.9702	4.40711	5.9322	8.7866
ENSG00000272888	.	15	+	92882707	92899701	0.0319728	0.938462	0.576016	down	2.89984	6.22637	3.71761	4.28563	6.20358	7.2628	6.41798	9.56812	7.85307	7.91219
ENSG00000083896	YTHDC1	4	-	68310387	68350089	0.0266455	0.928125	0.578425	down	9.87311	6.72725	4.69353	9.00892	11.3864	15.6217	17.7928	18.305	12.373	20.655
ENSG00000267852	CTB-133G6.2	19	-	7390522	7395039	0.0276476	0.930657	0.579095	down	1.83211	0.643364	0.153009	1.06915	0.328847	2.44983	2.77365	1.88496	1.50713	4.40193
ENSG00000175505	CLCF1	11	-	67364168	67374177	0.0287131	0.93593	0.579313	down	0.729874	0.228768	0.0128628	0.497447	0.316135	1.62227	1.73497	3.91818	0.858826	2.62322
ENSG00000090554	FLT3LG	19	+	49474207	49486231	0.0246642	0.907998	0.580144	down	1.60769	0.0828848	0.269496	0.012127	0.112924	7.75025	0.791941	8.73123	1.31423	7.54022
ENSG00000224363	RP11-289H16.1	1	+	144641371	144919902	0.0144758	0.826628	0.580608	down	1.21949	0.918467	0.216357	0.216023	0.386274	1.01658	2.0137	0.412679	1.84959	1.80202
ENSG00000135945	REV1	2	-	99400475	99490035	0.00547992	0.698636	0.581583	down	2.20349	0.411501	0.320502	0.872431	0.522835	5.73451	2.91756	6.72519	1.74486	2.60391
ENSG00000243660	ZNF487	10	+	43436841	43483179	0.0016979	0.492243	0.581959	down	0.432132	0.964924	0.286172	0.994789	0.689559	0.783994	1.74862	0.269935	2.32149	0.662408
ENSG00000198286	CARD11	7	-	2906141	3043945	0.044717	0.938462	0.582421	down	6.40586	0.348416	0.367954	1.45602	1.16935	22.8971	2.49384	31.9395	4.33809	15.7554
ENSG00000154305	MIA3	1	+	222618086	222668012	0.00816219	0.740881	0.58278	down	4.83681	2.95656	2.46075	3.30667	4.18254	6.80544	5.87686	9.1326	9.02256	7.03337
ENSG00000157216	SSBP3	1	-	54225432	54413479	0.0360699	0.938462	0.583326	down	2.53977	0.335431	0.882619	0.24372	0.614129	6.08846	2.43788	8.60603	1.4916	8.65108
ENSG00000084463	WBP11	12	-	14784579	14803540	0.00943566	0.776886	0.583422	down	3.98826	2.05799	1.66712	2.36101	3.06567	9.65411	5.11187	14.3834	5.09996	9.46472
ENSG00000102081	FMR1	X	+	147911951	147951125	0.0118238	0.81579	0.584542	down	4.49942	3.27698	2.10079	4.28279	4.41734	6.00367	6.73365	5.38182	8.86035	6.87538
ENSG00000280411	IGHV1-69-2	14	-	106762092	106762588	0.0334301	0.938462	0.584599	down	0.145189	0	0.313368	0.099854	0	1.66711	1.35634	2.13666	0.471242	0.567538
ENSG00000109332	UBE2D3	4	-	102794383	102868896	0.00218347	0.539622	0.586448	down	10.1747	14.15	11.179	12.203	15.6916	11.5511	18.5732	10.9362	27.8355	14.0459
ENSG00000196405	EVL	14	+	99971449	100144236	0.0453225	0.938462	0.587159	down	6.33591	0.381795	0.375213	1.17952	1.18415	24.8357	2.42284	36.2333	4.31469	14.084
ENSG00000133226	SRRM1	1	+	24631716	24673267	0.0266063	0.928125	0.588303	down	5.7296	3.75935	3.39707	3.80094	4.26752	8.88653	6.65005	15.5966	7.54912	16.2898
ENSG00000128016	ZFP36	19	+	39406813	39409412	0.013255	0.823647	0.588628	down	164.094	506.563	134.259	90.5624	111.525	124.678	284.735	14.4272	255.917	279.375
ENSG00000167106	FAM102A	9	-	127940579	127980513	0.0090289	0.774217	0.590063	down	3.16742	0.279218	0.522915	1.60843	0.961846	23.5179	2.65684	22.9458	2.26708	14.2925
ENSG00000196428	TSC22D2	3	+	150408335	150466431	0.0125114	0.823647	0.59007	down	1.6012	1.16926	0.870906	0.805859	1.36747	5.13971	2.82379	2.70985	2.35376	4.2941
ENSG00000266405	CBX3P2	18	-	2652170	2655395	0.0469395	0.938462	0.590231	down	1.18813	1.5898	0.309365	0.98153	0.930062	1.95986	2.04821	2.02834	3.46071	1.4217
ENSG00000134954	ETS1	11	-	128458761	128587558	0.0124624	0.823282	0.590317	down	10.8226	1.02101	1.83294	2.85855	3.56146	53.337	5.52606	65.2363	6.97969	36.5324
ENSG00000163635	ATXN7	3	+	63864557	64003462	0.0486265	0.938462	0.590523	down	10.33	13.236	6.60234	14.7537	11.9601	12.2099	19.4246	16.6346	23.9413	12.7424
ENSG00000171101	SIGLEC17P	19	+	51167328	51173524	0.0453663	0.938462	0.590864	down	0.76953	0.0771886	0.149039	0.447657	0.0929116	1.66246	1.31538	4.49113	0.78798	2.56059
ENSG00000137770	CTDSPL2	15	+	44427234	44529038	0.0180633	0.884583	0.591355	down	1.50312	1.42194	0.552555	0.888395	0.906456	3.20311	1.76258	4.69383	2.85973	3.51686
ENSG00000065923	SLC9A7	X	-	46599252	46759172	0.0400601	0.938462	0.592359	down	0.689556	0.318695	0.12353	0.693205	0.202831	2.9605	2.28553	1.42434	0.596252	2.33088
ENSG00000230732	AC127904.2	3	+	196912646	196914579	0.0409029	0.938462	0.592786	down	1.04309	1.01114	0.494497	0.874127	0.991578	1.98468	1.84686	2.67914	2.43634	2.40318
ENSG00000015133	CCDC88C	14	-	91271323	91417844	0.0415582	0.938462	0.593253	down	5.52413	0.768627	0.745396	1.66069	1.41883	14.4674	3.17141	26.7967	3.67482	15.8501
ENSG00000113141	IK	5	+	140647058	140662479	0.0106242	0.795379	0.593975	down	9.57367	5.65534	4.71978	8.64619	7.29352	11.5771	12.8991	18.2902	12.168	19.4098
ENSG00000232487	RASA3-IT1	13	-	114107569	114108820	0.0203955	0.892866	0.594954	down	0.42401	0.410648	0.059424	0.161739	0.030203	2.47702	1.38429	2.65827	0.668552	1.0918
ENSG00000144566	RAB5A	3	+	19947079	19985175	0.0231954	0.90395	0.596389	down	9.14853	13.0772	8.85296	16.4508	8.46629	13.6723	19.9407	9.06743	16.4254	15.7813
ENSG00000224467	AC009313.1	2	-	161096231	161160224	0.00493923	0.676921	0.596398	down	0.258363	0.630185	0.224822	0.764295	0.176685	0.594675	0.738432	0.761669	1.87391	0.940241
ENSG00000204149	AGAP6	10	+	49982190	50010499	0.0311687	0.938462	0.596507	down	1.22821	0.479325	0.430275	1.17903	0.658044	3.14474	2.18947	6.75	1.51418	4.49602
ENSG00000151136	BTBD11	12	+	107318413	107659642	0.00630922	0.709811	0.596832	down	1.35104	0.0192165	0.263782	0.119905	0.301895	3.59096	2.17616	2.93196	0.797198	3.05823
ENSG00000111145	ELK3	12	+	96194382	96269835	0.0195215	0.890961	0.596837	down	4.93577	2.57557	1.76141	3.47371	2.9256	8.74306	4.54897	7.63047	7.71645	12.4629
ENSG00000105810	CDK6	7	-	92604921	92836594	0.0097838	0.776886	0.597067	down	1.36495	0.119661	0.0966324	0.71362	0.658603	6.63081	0.943341	6.44889	2.33368	4.5645
ENSG00000229647	AC007879.7	2	+	207239650	207245887	0.0208426	0.899033	0.597475	down	0	0.0208676	0	0.14167	0	0.635003	1.08826	0.290592	0.351881	1.42159
ENSG00000138623	SEMA7A	15	-	74409289	74434467	0.0204592	0.892866	0.597924	down	0.861513	1.10333	0.395617	0.420047	0.737934	2.58083	1.68317	1.40447	1.97149	1.64146
ENSG00000009413	REV3L	6	-	111299028	111483715	0.0275495	0.930657	0.599478	down	3.37589	2.26963	0.701914	1.72139	2.20589	5.13256	4.6971	4.18609	3.47417	5.91609
ENSG00000102524	TNFSF13B	13	+	108251240	108308484	0.0428438	0.938462	0.601283	down	7.7021	16.367	12.4335	13.3241	24.9759	10.4466	20.2727	3.59441	44.0732	9.33691
ENSG00000250696	RP11-704M14.1	4	+	69182100	69216766	0.0320247	0.938462	0.601552	down	0	0	0	0	0	0.722802	1.60164	0.0979587	0.122292	0.76479
ENSG00000245648	RP11-277P12.20	12	+	10363769	10398506	0.024079	0.90395	0.601652	down	0.467856	0	0	0.191313	0.243529	4.23224	0.332556	4.04037	1.69403	2.31625
ENSG00000174004	NRROS	3	+	196639686	196662004	0.0240435	0.90395	0.601669	down	3.45501	0.613813	0.79105	0.767609	0.826666	6.27401	2.56058	7.42972	3.15885	6.82066
ENSG00000234493	RHOXF1P1	X	-	120010718	120015544	5.68e-05	0.246898	0.604623	down	0	0	0	0	0	0.620858	0.869583	0.251111	0.567837	0.45265
ENSG00000152818	UTRN	6	+	144285701	144853034	0.00651494	0.717316	0.606028	down	17.9201	13.7685	11.4615	14.6835	14.8925	43.858	21.2249	56.9827	30.0062	30.5375
ENSG00000249318	AC010468.2	5	-	111265809	111270089	0.00764593	0.732722	0.607681	down	0.662766	0.149722	0	0.44289	0.578204	6.6855	1.12717	4.05714	1.13466	3.44537
ENSG00000119737	GPR75	2	-	53852913	53859989	0.0116291	0.806469	0.609452	down	1.15821	0.454654	0.344165	0.496699	0.54273	1.43065	2.01198	1.63116	1.32221	2.65583
ENSG00000159618	ADGRG5	16	+	57542421	57591681	0.0171965	0.872486	0.609531	down	1.7103	0.0130102	0.111808	0.115992	0.167439	3.6389	1.12309	3.04444	1.48063	3.45404
ENSG00000086712	TXLNG	X	+	16786427	16844519	0.00031126	0.312826	0.61067	down	2.54805	0.494096	0.568769	0.783401	1.1528	8.09245	2.16271	7.21815	2.72095	7.17682
ENSG00000158805	ZNF276	16	+	89720400	89740903	0.000352321	0.320939	0.610677	down	3.5883	3.21466	2.54253	3.56631	3.44224	6.33047	5.02984	6.23501	7.3199	6.94524
ENSG00000166949	SMAD3	15	+	67063763	67195195	0.0226422	0.90395	0.611279	down	3.27974	0.18951	0.735669	0.594822	0.960379	11.4526	1.9295	13.2316	2.8143	6.21097
ENSG00000231858	.	2	+	191021526	191032314	0.0279814	0.930657	0.611717	down	0.156163	0	0	0.151857	0.132352	0.816239	0.216834	0.765341	1.28601	2.20633
ENSG00000204261	PSMB8-AS1	6	+	32844086	32846495	0.0450301	0.938462	0.611859	down	11.3064	11.0004	4.94801	5.64276	5.4416	10.8603	15.4554	4.95118	14.1504	10.3989
ENSG00000170035	UBE2E3	2	+	180967248	181076585	0.0493727	0.938462	0.613054	down	1.81959	0.622175	1.46305	1.39703	2.63058	4.08665	4.18519	5.98274	2.8046	3.63177
ENSG00000140009	ESR2	14	-	64084232	64338112	0.00361797	0.597169	0.613689	down	0.287054	0.315626	0.0405814	0.408525	0.175363	0.347844	1.02998	0.253068	1.08903	1.27288
ENSG00000196247	ZNF107	7	+	64666083	64711582	0.0102535	0.780694	0.615033	down	0.770814	1.47731	0.281922	1.46223	1.47093	2.87908	2.86217	2.46678	1.66371	2.81741
ENSG00000135052	GOLM1	9	-	86026146	86100173	0.0469353	0.938462	0.61518	down	0.794555	0.286371	0.161357	0.412679	0.393025	1.24762	0.945918	3.34721	1.38347	2.66576
ENSG00000111676	ATN1	12	+	6924463	6942321	0.0432153	0.938462	0.615217	down	0.880913	0.116603	0.77886	0.394155	0.310378	5.87475	1.38639	7.07785	0.839993	5.58959
ENSG00000188822	CNR2	1	-	23870526	23913362	0.0349965	0.938462	0.615263	down	0.962281	0.032339	0.140374	0.560935	0.082364	4.15253	1.87227	4.71061	0.567514	2.20704
ENSG00000086619	ERO1B	1	-	236215555	236281985	0.00151705	0.457405	0.615857	down	1.1833	1.94656	1.29135	1.11572	2.08941	3.42356	2.64899	2.93921	3.45677	2.54985
ENSG00000198081	ZBTB14	18	-	5289019	5297053	0.0325737	0.938462	0.616473	down	1.11001	0.09028	0.0935525	0.167939	0.228269	2.38846	1.30938	2.56914	1.18669	3.09234
ENSG00000226441	PLCL2-AS1	3	-	17042742	17044192	0.0139741	0.823647	0.616987	down	1.09574	0.933497	0.667721	1.45207	0.526516	1.19098	1.9317	0.95251	2.35235	1.88464
ENSG00000183826	BTBD9	6	-	38168451	38640148	0.0213647	0.900653	0.618697	down	2.31213	2.65183	2.82528	3.72463	2.80812	3.39784	6.65696	3.80768	4.46476	3.44129
ENSG00000223547	ZNF844	19	+	12064699	12081565	0.0196154	0.890961	0.619326	down	0.961785	1.09164	0.102254	0.728658	1.13393	4.37164	2.42852	2.80087	1.41264	2.66137
ENSG00000196498	NCOR2	12	-	124324415	124567589	0.0475776	0.938462	0.620118	down	3.76389	1.52713	1.94211	2.1853	1.09079	5.94382	5.02019	7.34698	2.79424	8.85357
ENSG00000147124	ZNF41	X	-	47445879	47482946	0.0281712	0.933396	0.622163	down	0.266111	0.225759	0.371147	0.480277	0.600766	0.662884	0.943212	0.782321	1.15501	2.37581
ENSG00000239705	RP11-65N13.8	9	+	125241663	125257018	0.0255833	0.921397	0.623121	down	0.566415	1.50372	1.43702	0.759509	0	0.712598	2.6434	0.374219	1.29999	1.04509
ENSG00000161091	MFSD12	19	-	3538261	3574290	0.00728637	0.729872	0.623446	down	1.76543	0.614074	0.956169	1.23549	0.340987	3.1561	2.41799	3.93726	1.81589	3.65644
ENSG00000119729	RHOQ	2	+	46541806	46583121	0.0359982	0.938462	0.627072	down	4.49768	3.09026	2.06477	3.22609	3.80732	3.42745	5.76362	2.07127	7.46352	6.48256
ENSG00000270149	RP11-544M22.13	1	-	160997957	161038962	0.0307871	0.938462	0.628985	down	0.266091	0.404854	0.264932	0.655852	0.193855	0.393218	1.94104	0.218393	0.613462	1.13944
ENSG00000196850	PPTC7	12	-	110533245	110583320	0.0448142	0.938462	0.630442	down	13.7435	11.8495	4.71358	15.0816	10.1037	17.4563	18.3559	13.2724	23.4899	7.33919
ENSG00000232788	AC078883.3	2	-	172464262	172466022	0.00404657	0.62249	0.631112	down	0.588776	0.219186	0.306668	0.326353	0.428379	1.46896	1.62901	1.1423	1.22204	0.972732
ENSG00000185722	ANKFY1	17	-	4163907	4263977	0.00945824	0.776886	0.631116	down	4.4384	2.81678	2.62037	3.29006	3.50503	5.42799	5.16899	4.61482	8.96301	3.72706
ENSG00000125245	GPR18	13	-	99254714	99261744	0.00522007	0.691178	0.631722	down	1.10534	1.39083	0.438746	1.0784	1.13413	3.75655	2.02125	3.42385	2.39069	2.36155
ENSG00000118418	HMGN3	6	-	79201245	79234738	0.0225164	0.902464	0.631863	down	1.1185	0.132585	0.148163	0.481848	0.129378	7.15585	0.603463	6.66721	1.51954	4.66452
ENSG00000133030	MPRIP	17	+	17042545	17217679	0.0352359	0.938462	0.632029	down	2.74468	0.698343	0.78507	1.13256	0.747545	8.1635	2.03174	13.4298	2.3059	8.00983
ENSG00000162437	RAVER2	1	+	64745095	64833232	0.00819277	0.740881	0.63207	down	1.96787	1.79004	0.982577	1.63815	2.24664	2.71783	3.83858	2.43619	3.10706	4.0643
ENSG00000099204	ABLIM1	10	-	114431113	114685003	0.0139576	0.823647	0.632858	down	2.03121	0.193145	0.223987	0.814707	0.791414	27.9349	1.29152	15.2897	2.55692	5.39498
ENSG00000169871	TRIM56	7	+	101085439	101097967	0.012969	0.823647	0.633127	down	3.42106	2.98125	2.58171	4.51626	3.01626	3.23679	5.92307	7.43182	4.98408	7.15116
ENSG00000006712	PAF1	19	-	39385852	39391195	0.0427371	0.938462	0.633965	down	11.2836	10.9361	9.05304	6.76312	4.80647	11.3753	15.4061	13.5538	11.6223	14.3807
ENSG00000140107	SLC25A47	14	+	100323337	100330378	0.0142579	0.823647	0.634235	down	0.488673	0.131577	0.281171	0.0159396	0.00401025	0.082427	0.794295	0.0476481	1.35987	0.525794
ENSG00000131013	PPIL4	6	-	149504733	149546038	0.0402444	0.938462	0.63459	down	2.28506	2.35251	1.69618	1.69278	2.17501	3.5775	3.01206	6.79631	4.61409	3.61706
ENSG00000112144	ICK	6	-	53001279	53061802	0.0247986	0.911832	0.636089	down	0.881562	0.598466	1.15028	0.974412	1.03569	4.38689	1.54381	5.53931	1.88965	4.21894
ENSG00000176834	VSIG10	12	-	118063593	118136026	0.0211784	0.900653	0.636204	down	0.452065	0.307498	0.299433	0.104378	0.0116636	0.357164	1.50664	0.154473	0.730389	0.295423
ENSG00000109920	FNBP4	11	-	47716517	47767443	0.0273314	0.930657	0.639702	down	6.46759	2.20678	1.86849	4.49468	3.17368	18.7235	6.47748	24.9883	5.3248	15.5106
ENSG00000268027	AC006129.2	19	+	41545192	41555462	0.0358474	0.938462	0.63997	down	1.79726	0.0864166	0.173668	0.150191	0.214631	5.51838	0.967698	8.5389	1.20112	5.74261
ENSG00000033800	PIAS1	15	+	68054179	68198603	0.0378132	0.938462	0.640476	down	11.4101	12.2648	9.69912	15.3344	13.4089	10.2865	18.8399	10.392	20.6533	20.3394
ENSG00000112773	FAM46A	6	-	81491439	81752774	0.0430531	0.938462	0.641144	down	4.89759	1.72011	2.06984	1.04078	2.63133	5.47061	4.8425	5.49364	5.09508	4.61356
ENSG00000235772	AP001625.6	21	-	42560374	42561934	0.0257729	0.921397	0.641214	down	1.11617	0.237206	0.493854	0.6439	0.217428	1.57614	1.33981	1.65661	1.78358	2.07551
ENSG00000230806	SRGAP2-AS1	1	-	121360156	121398806	0.0350694	0.938462	0.641391	down	1.00777	0.793739	0.178212	0.3305	0.258909	1.11192	1.48137	0.265528	1.48793	1.65772
ENSG00000137947	GTF2B	1	-	88852932	88891944	0.0098363	0.776886	0.641911	down	10.0689	8.37953	7.54902	10.258	7.02331	7.73454	12.8459	11.6722	16.7124	10.9537
ENSG00000126070	AGO3	1	+	35930718	36072500	0.0302316	0.938462	0.642486	down	1.2568	1.56835	0.684114	2.20034	1.27709	3.71335	2.26363	3.53686	2.62185	3.55977
ENSG00000113263	ITK	5	+	157142933	157255191	0.0435691	0.938462	0.642736	down	6.67071	0.461751	0.345131	2.17939	2.26418	33.9381	3.0884	41.3807	4.08636	19.8161
ENSG00000004534	RBM6	3	+	49940007	50100045	0.0163252	0.869649	0.643444	down	4.28514	2.12082	3.73824	1.53049	2.09064	9.16624	4.45644	13.6089	4.22874	9.23998
ENSG00000166454	ATMIN	16	+	81035847	81047358	0.0330381	0.938462	0.643719	down	0.996998	0.864607	2.02571	1.99037	2.77164	6.99935	2.32151	10.3702	3.12579	5.52466
ENSG00000158417	EIF5B	2	+	99337353	99401326	0.00770365	0.732722	0.644172	down	1.01691	0.16445	0.195335	0.458857	0.486867	3.66626	0.936128	5.12726	1.50466	3.1436
ENSG00000275665	CTB-58E17.9	17	-	38715328	38720272	0.00546693	0.698636	0.645191	down	0.07523	0.145374	0.030081	0.086272	0	1.14869	0.390967	1.21822	0.829624	0.518053
ENSG00000258344	RP11-968A15.8	12	+	54276631	54345083	0.00202679	0.52227	0.646183	down	0.316022	0.004924	0.173239	0.187836	0.046556	1.28141	0.660384	1.94932	0.845215	1.32225
ENSG00000269720	CTD-2521M24.5	19	-	17391429	17392284	0.000865187	0.40912	0.646374	down	0.302108	0.133416	0.115837	0.094958	0	0.391084	0.501561	0.538743	1.23545	0.625832
ENSG00000123737	EXOSC9	4	+	121801317	121817021	0.011948	0.817242	0.647236	down	1.21984	0.224621	0.339377	0.320534	0.796579	3.48591	1.39928	5.68908	1.57423	2.43373
ENSG00000135426	TESPA1	12	-	54948018	54984746	0.0377696	0.938462	0.647531	down	2.15674	0.212623	0.156627	0.896398	0.454486	14.8781	1.0245	17.1977	1.76711	8.10709
ENSG00000255893	RP11-685N10.1	11	-	94472908	94473570	0.0188551	0.890961	0.648386	down	0.837683	1.0633	0.467761	1.08603	1.23013	2.30555	1.71458	3.11353	2.33349	2.24499
ENSG00000256670	RP11-338E21.1	12	-	64599078	64609459	0.00950056	0.776886	0.648663	down	0.408903	0.192115	0.542548	0.403564	0	0.500003	0.979179	0.75089	1.0067	1.13322
ENSG00000165632	TAF3	10	+	7818504	8016627	0.0393987	0.938462	0.649237	down	1.68201	0.436026	0.57863	0.624309	0.892545	4.9292	1.52056	8.97035	1.74336	5.31476
ENSG00000119596	YLPM1	14	+	74763366	74859435	0.0305617	0.938462	0.649841	down	3.31058	1.22056	1.78302	1.82231	1.80931	5.97587	3.53917	10.2971	3.30755	7.77432
ENSG00000120832	MTERF2	12	-	106977291	106987166	0.0402184	0.938462	0.650511	down	0.0870785	0.381562	0.141125	0.303326	0.7065	1.70355	1.32147	1.35016	0.681802	0.753679
ENSG00000151466	SCLT1	4	-	128864921	129093607	0.0377765	0.938462	0.653333	down	5.20647	7.92495	2.75924	5.24351	4.67104	4.34868	8.30119	3.08972	8.15304	5.41543
ENSG00000008405	CRY1	12	-	106991364	107093829	0.0279647	0.930657	0.653483	down	1.20145	0.570297	0.271127	0.614415	0.505908	4.33987	1.79441	6.25541	1.12629	2.42855
ENSG00000166881	NEMP1	12	-	57055643	57088063	0.048688	0.938462	0.655054	down	0.987366	0.194421	0.0512398	0.791438	0.504298	4.60372	1.41659	4.49743	1.40253	1.51433
ENSG00000166197	NOLC1	10	+	102152176	102163871	0.00906157	0.774217	0.65557	down	2.52216	0.749264	0.404856	1.06555	1.42783	7.88041	1.68789	10.2225	2.94099	6.01084
ENSG00000111203	ITFG2	12	+	2812622	2859791	0.0228654	0.90395	0.655752	down	1.29354	0.264081	0.285657	0.504985	0.0689237	4.83055	1.14346	6.5072	1.07191	3.49292
ENSG00000272886	DCP1A	3	-	53283428	53347610	0.0441448	0.938462	0.656152	down	2.2966	1.6251	3.06086	2.0829	2.13307	3.94852	3.35663	8.12219	3.82886	5.55069
ENSG00000071564	TCF3	19	-	1609290	1652605	0.0178678	0.884583	0.656206	down	1.242	0.0821913	0.300755	0.388331	0.276007	5.03891	0.850877	6.08421	1.15383	5.87581
ENSG00000249405	RP11-317O24.1	5	-	50858760	50860020	0.0432827	0.938462	0.656321	down	0.36532	0.131194	0.419209	0.114898	0.173869	0.216806	0.809075	0.145588	1.06614	1.07277
ENSG00000069509	FUNDC1	X	-	44523639	44543001	0.000586502	0.375295	0.657007	down	0.722168	0.2834	0.580127	0.466419	0.922568	3.20639	1.32616	2.47541	1.51391	1.87633
ENSG00000244701	RP5-894A10.2	7	-	141652381	141656810	0.0282507	0.933668	0.657076	down	0.451281	0.014832	0.271831	0.151177	0.174729	3.73557	0.755037	4.4024	0.638891	2.26191
ENSG00000118412	CASP8AP2	6	+	89829894	89874436	0.0129604	0.823647	0.657145	down	2.4301	0.697491	0.971259	1.44929	1.76916	6.87371	2.17763	7.93908	3.09671	5.22793
ENSG00000272908	RP11-121A8.1	7	-	38326070	38329643	0.00583106	0.702972	0.659522	down	0.608774	0.034877	0.02776	0.350427	0.100391	2.98853	0.596696	4.02665	0.984508	2.09774
ENSG00000228451	SDAD1P1	8	-	26379259	26382953	0.0375103	0.938462	0.659579	down	0.098908	0.611159	0.342665	0.049892	0.236985	0.980301	1.25856	0.221811	0.691177	0.426146
ENSG00000116127	ALMS1	2	+	73385758	73610793	0.0204147	0.892866	0.659786	down	1.74152	0.149239	0.0959804	0.286989	0.578426	7.91689	1.01148	9.0563	1.6815	3.49913
ENSG00000054611	TBC1D22A	22	+	46762617	47175699	0.0243287	0.90396	0.660076	down	7.30259	5.03009	3.62465	4.57307	2.80015	8.8301	9.18244	6.63686	6.91338	8.3768
ENSG00000182973	CNOT10	3	+	32685145	32773875	0.0138197	0.823647	0.660381	down	3.11615	2.63831	1.77644	2.79716	3.90073	5.34974	4.74116	6.17887	4.8888	5.74885
ENSG00000135605	TEC	4	-	48135783	48269864	0.00312412	0.593392	0.664354	down	0.872746	0.872897	0.520316	0.5798	0.404562	2.08117	1.9278	1.54909	1.34895	1.32054
ENSG00000215458	AATBC	21	-	43805758	43812567	0.0441472	0.938462	0.664716	down	0.234809	0.0321615	0.270815	0.48297	0.0995093	0.460075	0.406249	0.954646	1.51526	0.699222
ENSG00000237286	AC004906.3	7	+	2944035	2947091	0.0352463	0.938462	0.66556	down	0.651059	0.044786	0	0.122055	0.120977	2.51153	0.446935	4.26905	0.83249	2.48441
ENSG00000118242	MREG	2	-	215942805	216034096	0.00232895	0.557302	1.50002	up	0.735806	0.612867	0.702914	1.22992	1.23387	1.00447	0.133149	0.795525	0.307817	0.609509
ENSG00000118804	STBD1	4	+	76306026	76311599	0.0399908	0.938462	1.50996	up	0.537883	0.185479	1.09407	0.461226	0.777486	0.427861	0.017132	0.08431	0.158008	0.284349
ENSG00000109220	CHIC2	4	-	54009789	54064690	0.0317224	0.938462	1.51065	up	28.8341	24.3326	21.377	25.4482	25.8551	19.2793	20.3622	15.1296	15.9255	14.532
ENSG00000101146	RAE1	20	+	57351010	57379211	0.0135861	0.823647	1.51302	up	3.31676	2.12816	2.5737	2.00324	2.4469	3.58417	1.71752	2.58087	0.970218	2.00212
ENSG00000197771	MCMBP	10	-	119829404	119892556	0.0324828	0.938462	1.51568	up	13.2751	10.1046	10.5632	15.2028	16.3896	9.83743	9.57543	6.99645	9.34745	6.97719
ENSG00000100294	MCAT	22	-	43132206	43143394	0.0305217	0.938462	1.52004	up	1.94304	3.06554	1.41322	2.6826	3.52286	1.64367	0.817874	1.35297	1.53671	2.39233
ENSG00000051382	PIK3CB	3	-	138652699	138834938	0.0125949	0.823647	1.52173	up	8.91471	7.27168	9.03377	9.55609	15.6556	3.87066	6.73503	5.38303	6.1161	5.45427
ENSG00000266714	MYO15B	17	+	75588058	75626501	0.0330957	0.938462	1.52323	up	6.14456	3.9275	4.6693	5.39114	3.57888	5.52073	3.97321	3.7339	1.79383	5.08955
ENSG00000248098	BCKDHA	19	+	41397460	41431345	0.0334331	0.938462	1.52341	up	5.54311	4.31562	7.75023	4.7808	4.13642	4.77044	3.73969	5.56482	1.97626	5.33068
ENSG00000109016	DHRS7B	17	+	21123364	21193265	0.00999577	0.776886	1.52646	up	1.7087	1.10928	1.47258	1.80256	1.47686	0.832062	0.726196	0.494221	0.732114	0.617814
ENSG00000158864	NDUFS2	1	+	161197104	161214395	0.0330429	0.938462	1.53172	up	8.52621	8.45568	12.7529	7.74813	7.20654	8.2872	5.143	9.98288	5.03606	5.51095
ENSG00000214046	SMIM7	19	-	16630751	16660442	0.024155	0.90395	1.53486	up	2.83454	0.78164	1.48536	1.08155	1.02191	2.61015	0.814978	3.21737	0.491531	1.2668
ENSG00000162639	HENMT1	1	-	108648290	108661526	0.0249841	0.915221	1.53971	up	2.52011	2.02824	3.49426	3.41038	4.15194	3.79819	1.52548	4.41166	1.42659	2.20077
ENSG00000136167	LCP1	13	-	46125920	46211871	0.0444742	0.938462	1.54621	up	621.262	515.943	482.608	691.75	753.667	181.664	657.378	253.026	346.696	192.426
ENSG00000167393	PPP2R3B	X	-	333963	386955	0.0330937	0.938462	1.54724	up	1.29794	1.50867	1.01432	1.47477	1.28352	1.43395	0.430548	1.10871	0.31374	0.775347
ENSG00000237331	XIAP-AS1	X	-	123872626	123873932	0.0113299	0.802617	1.55536	up	1.18033	0.447425	0.979108	0.573257	0.321954	0.039954	0.136073	0.164733	0.201554	0.00247
ENSG00000261487	.	16	+	30948386	30956511	0.0392352	0.938462	1.55642	up	2.35629	1.74315	1.19215	2.44401	0.366713	2.06809	1.4072	0.370011	0.280461	0.188106
ENSG00000110063	DCPS	11	+	126303752	126345749	0.0117955	0.8157	1.55836	up	3.20985	1.87959	1.74904	3.4832	3.12773	3.67761	1.5864	4.17054	1.43018	1.36832
ENSG00000007376	RPUSD1	16	-	784974	788397	0.0128735	0.823647	1.55974	up	2.70704	1.33101	1.2264	1.09891	1.41282	2.44243	0.684515	4.47393	0.367645	1.89406
ENSG00000125629	INSIG2	2	+	118088452	118110997	0.0476246	0.938462	1.56768	up	1.37207	1.06766	2.21008	1.25788	2.45739	1.67193	0.762638	1.5722	0.62879	0.76175
ENSG00000163812	ZDHHC3	3	-	44915257	44976185	0.0175178	0.87447	1.57217	up	5.85312	6.12856	9.94184	7.02707	7.66887	4.1	4.63202	4.13453	3.55336	4.78263
ENSG00000173915	USMG5	10	-	103389041	103396466	0.0189259	0.890961	1.5742	up	18.9593	6.04097	11.5832	10.5115	13.7956	24.8694	8.7122	21.1418	6.67911	10.7369
ENSG00000166946	CCNDBP1	15	+	43185118	43197176	0.0245478	0.905838	1.57778	up	9.25173	8.43669	16.3229	14.3809	17.249	11.421	8.71851	4.87211	7.13789	7.662
ENSG00000131370	SH3BP5	3	-	15254853	15341368	0.00755546	0.732722	1.57862	up	8.33471	8.85305	12.0597	8.34149	8.98498	6.05551	5.93081	8.04316	4.51903	5.6727
ENSG00000101940	WDR13	X	+	48590042	48608867	0.0160787	0.865696	1.58093	up	2.46675	3.0256	5.52196	3.8898	3.18564	2.36404	1.81722	2.47713	1.40349	1.9114
ENSG00000119899	SLC17A5	6	-	73593379	73654155	0.019559	0.890961	1.5824	up	3.92725	2.74099	4.8579	2.57026	3.32413	2.34111	1.43859	2.96845	2.42461	1.86501
ENSG00000205133	TRIQK	8	-	92883530	93017673	0.0202647	0.892866	1.58484	up	1.92209	3.17961	1.76994	2.2842	2.40977	0.464399	1.03033	0.28222	0.982594	0.945252
ENSG00000143543	JTB	1	-	153974269	153977688	0.0344027	0.938462	1.58796	up	31.9375	23.6699	38.5414	25.6304	28.1316	37.3193	21.7677	29.1567	16.4834	17.462
ENSG00000258921	RP11-644F5.16	12	-	55638912	55659795	0.000281779	0.307638	1.58858	up	0.884139	0.193301	0.548627	0.620668	0.695055	0	0	0	0.045991	0.228702
ENSG00000271717	CTD-3020H12.4	19	-	8222153	8239648	0.000954085	0.409391	1.59147	up	1.14194	0.174165	0.262401	0.745613	1.17314	0.696638	0.107211	0.51331	0.065738	0.407357
ENSG00000177731	FLII	17	-	18244836	18258916	0.014291	0.823647	1.59301	up	43.4853	33.9239	44.3942	37.6849	34.0738	26.9243	33.9064	22.7502	17.6977	29.1884
ENSG00000257754	RP11-650K20.2	12	+	103819610	103822085	0.0268139	0.929272	1.60098	up	0.888933	0.41729	0.157137	0.223146	1.50604	0.06079	0.033646	0.133528	0.036304	0.238218
ENSG00000234185	RP5-1132H15.1	7	-	66119603	66165011	0.010163	0.777725	1.60123	up	4.04985	1.57076	1.68045	2.22348	4.33606	3.13626	1.4199	3.61631	1.23951	2.40682
ENSG00000042445	RETSAT	2	-	85342088	85354620	0.038139	0.938462	1.60518	up	5.91896	5.9073	5.73905	10.5662	5.68159	8.52308	4.08998	6.92592	2.95901	5.25883
ENSG00000258102	MAP1LC3B2	12	+	116548105	116576448	0.0132481	0.823647	1.60689	up	7.4419	10.3519	6.15554	8.78691	11.5896	4.45285	5.47043	4.21482	4.8886	4.42696
ENSG00000141367	CLTC	17	+	59619689	59696956	0.0321636	0.938462	1.60706	up	21.6901	15.0464	27.0654	21.7505	36.6265	15.9136	15.53	12.2871	14.9397	13.8162
ENSG00000118680	MYL12B	18	+	3261909	3278284	0.0075211	0.732722	1.61062	up	130.271	99.1563	111.741	134.958	183.829	99.7118	87.5942	98.7151	89.0183	56.6287
ENSG00000146535	GNA12	7	-	2728112	2844324	0.040957	0.938462	1.61433	up	2.24824	0.448956	1.8115	0.112831	1.55284	0.518974	0.824073	1.01323	0.132492	0.357579
ENSG00000117394	SLC2A1	1	-	42925375	42959173	0.0124785	0.823282	1.61512	up	6.25586	5.44873	4.76322	4.65174	4.34356	8.99259	2.74078	10.357	2.08625	5.93381
ENSG00000143815	LBR	1	-	225401502	225428925	0.0305979	0.938462	1.61925	up	67.1239	50.0181	54.3534	70.0262	83.6797	28.0403	51.58	18.2395	38.3765	35.0388
ENSG00000189195	BTBD8	1	+	92080305	92147836	0.0404986	0.938462	1.62053	up	0.524589	0.887927	0.814288	0.569723	1.57156	0.747915	0.0972374	0.337278	0.105468	0.14973
ENSG00000134248	LAMTOR5	1	-	110401249	110407942	0.00565776	0.698636	1.62127	up	4.53339	5.97209	10.2366	8.42922	13.1459	4.82355	3.57297	4.39967	3.90232	5.90082
ENSG00000165280	VCP	9	-	35056064	35073249	0.0267707	0.929272	1.62173	up	36.5407	30.0037	35.5757	33.4655	37.5423	38.9681	25.5923	32.2108	20.2135	15.2307
ENSG00000197746	PSAP	10	-	71816298	71851375	0.0306871	0.938462	1.62179	up	357.152	328.835	516.59	391.069	290.331	148.171	266.125	181.915	198.38	229.114
ENSG00000132963	POMP	13	+	28659104	28678925	0.0410935	0.938462	1.62499	up	17.4515	10.6144	16.4192	10.2704	18.4555	9.52221	7.8061	12.2862	10.9554	8.14507
ENSG00000100290	BIK	22	+	43110748	43129712	0.046776	0.938462	1.62576	up	2.06916	2.17419	3.2933	1.03409	3.80551	1.08212	1.60226	0.722703	0.713909	1.52264
ENSG00000101182	PSMA7	20	-	62136735	62143440	0.0174139	0.872834	1.62644	up	23.6345	12.7046	21.0612	19.5443	18.2667	27.6509	14.7968	28.0217	9.10001	13.4639
ENSG00000159352	PSMD4	1	+	151254703	151267479	0.002385	0.557443	1.62733	up	25.9896	16.0175	22.7254	22.2417	21.0646	20.4725	14.9667	14.4017	11.4089	16.5727
ENSG00000074276	CDHR2	5	+	176542511	176595974	0.00929583	0.776886	1.62908	up	0.827909	1.17087	1.96452	1.08302	0.482223	0.145697	0.0757561	0.266801	0.200066	0.251648
ENSG00000109854	HTATIP2	11	+	20363685	20383783	0.0483172	0.938462	1.63015	up	7.93794	5.42003	7.49151	20.2254	6.14821	6.56582	9.05755	2.6309	3.58234	2.50601
ENSG00000248774	RP11-798M19.3	4	-	173322206	173329694	0.018558	0.890961	1.63354	up	1.39838	1.34989	1.24316	0.952323	0.547431	0.111924	0.571322	0.391196	0.089499	0.217902
ENSG00000134056	MRPS36	5	+	69217760	69230129	0.00237837	0.557443	1.63738	up	1.48329	0.705696	0.786882	0.696946	1.72155	0.989108	0.279757	1.09241	0.269551	0.509232
ENSG00000245958	RP11-33B1.1	4	+	119454791	119552025	0.016462	0.870465	1.6386	up	4.90766	7.8439	3.66806	8.11102	7.23617	4.11188	2.44002	3.49772	4.68128	3.16333
ENSG00000132740	IGHMBP2	11	+	68903842	68940602	0.00627046	0.708092	1.6405	up	4.08112	2.29117	3.49606	2.8443	2.35798	3.59751	1.26169	2.96679	1.70698	2.30092
ENSG00000269191	AC005387.2	19	+	18532908	18536188	0.00131451	0.430801	1.64281	up	1.72958	1.51065	1.96016	2.18807	1.10335	1.98889	0.539194	1.47731	0.595113	0.775021
ENSG00000087077	TRIP6	7	+	100867138	100873454	0.0315833	0.938462	1.64337	up	3.51757	1.93118	1.74037	3.26117	2.37504	1.93562	1.10367	1.71936	1.25679	1.80635
ENSG00000114480	GBE1	3	-	81489699	81762161	0.0360933	0.938462	1.6447	up	5.61491	5.53235	4.64532	5.48742	7.33957	3.63216	4.06414	1.88935	2.63705	4.00933
ENSG00000117676	RPS6KA1	1	+	26529761	26575030	0.0183307	0.888565	1.6466	up	56.612	68.5181	89.7996	64.9894	53.8586	34.0762	47.3317	19.641	33.7636	33.5336
ENSG00000151694	ADAM17	2	-	9488486	9555792	0.0370491	0.938462	1.64701	up	17.1906	32.3108	12.6523	33.7342	19.9477	9.39576	11.1068	6.5426	14.477	8.38723
ENSG00000066322	ELOVL1	1	-	43363397	43368074	0.00712489	0.72092	1.6478	up	11.12	7.49459	13.6951	8.82565	9.52593	9.84693	6.40609	7.11612	5.0003	8.46033
ENSG00000138246	DNAJC13	3	+	132417526	132539032	0.0344162	0.938462	1.64816	up	12.213	9.5843	14.5755	14.3278	23.4297	9.42314	7.22716	10.8211	9.93848	8.25888
ENSG00000060642	PIGV	1	+	26787472	26798398	0.0319956	0.938462	1.64971	up	4.41963	3.78955	6.50116	2.87345	3.04065	3.84528	2.27049	2.20911	1.49511	3.28892
ENSG00000070371	CLTCL1	22	-	19179473	19291716	0.026133	0.923227	1.6501	up	2.1631	0.804993	1.85851	0.862629	0.78249	0.50678	0.729563	0.284576	0.271935	0.638663
ENSG00000137076	TLN1	9	-	35696948	35732395	0.0268728	0.929981	1.65289	up	207.461	206.839	352.744	232.033	218.301	118.054	184.723	117.59	103.538	162.001
ENSG00000138073	PREB	2	-	27130756	27134675	0.044246	0.938462	1.65366	up	6.0912	3.43014	9.05826	6.602	6.69241	8.88054	3.4339	9.90885	3.02989	6.14223
ENSG00000148481	FAM188A	10	-	15778170	15860520	0.005383	0.698636	1.6568	up	6.88946	8.10892	7.50262	8.06589	10.7024	6.89965	3.75125	6.99284	5.0363	4.35805
ENSG00000110801	PSMD9	12	+	121888731	121918297	0.0435686	0.938462	1.65997	up	1.17909	1.33143	3.23687	1.97144	2.91673	1.53978	0.849491	2.07607	0.443255	1.70813
ENSG00000138029	HADHB	2	+	26243170	26290468	0.0203807	0.892866	1.66147	up	13.9605	12.4477	21.3198	20.6252	23.1209	12.5205	9.85671	13.1809	11.1323	7.58483
ENSG00000103035	PSMD7	16	+	74296775	74306288	0.0335081	0.938462	1.66343	up	6.5941	5.58341	5.39339	4.57355	9.48075	4.85477	2.84722	7.19286	3.30893	5.58028
ENSG00000072818	ACAP1	17	+	7336529	7351478	0.0281576	0.933396	1.6685	up	23.2401	37.5413	50.1725	23.8137	32.7652	27.5348	17.4064	29.0767	15.3842	17.2576
ENSG00000137563	GGH	8	-	63015079	63039171	0.0102466	0.780694	1.67642	up	1.05487	0.342335	0.735905	0.786572	0.586987	0.0866507	0.0543729	0.203677	0.0821264	0.179549
ENSG00000253519	AC106801.1	5	+	157565964	157569098	0.0151626	0.848736	1.67762	up	1.29092	2.7368	1.09156	1.54725	2.3863	0.468451	0.716361	0.332039	0.343915	0.645841
ENSG00000235996	RP11-97N19.2	20	-	19212852	19213477	0.0385415	0.938462	1.67786	up	0.71888	0.582504	0	1.03377	0.750783	0.748786	0	0.316906	0	0.013417
ENSG00000226925	AC007271.3	2	-	102172621	102182108	0.0488883	0.938462	1.67923	up	0.862019	0.578906	0.760377	2.26564	0.636938	0.05514	0.381849	0.046966	0.083457	0.059991
ENSG00000172123	SLFN12	17	-	35411060	35433283	0.00669801	0.72092	1.68044	up	2.45829	1.69788	2.91042	1.90071	2.45426	1.71199	1.08496	1.12527	0.909343	1.55306
ENSG00000250151	ARPC4-TTLL3	3	+	9793082	9835401	0.0235018	0.90395	1.68241	up	1.21012	0.645409	2.5705	1.1232	1.23335	1.11363	0.385514	0.551868	0.404869	0.264317
ENSG00000172197	MBOAT1	6	-	20102145	20212399	0.0244473	0.904428	1.6847	up	17.5552	12.6855	15.8062	16.1414	19.7761	5.87098	12.6955	4.24235	10.5208	5.4804
ENSG00000169612	FAM103A1	15	+	82986207	82991057	0.011305	0.802617	1.68556	up	11.9492	6.65659	6.64039	7.62708	8.9568	7.14712	4.10848	7.69016	4.82365	7.74284
ENSG00000064419	TNPO3	7	-	128954180	129055173	0.0109382	0.795609	1.68691	up	15.8496	15.8815	20.5295	22.9561	24.4975	15.012	13.2484	12.8546	10.024	9.43255
ENSG00000100731	PCNX	14	+	70907405	71115382	0.0493216	0.938462	1.69052	up	39.1495	44.9683	29.5027	57.7032	40.6085	17.3596	32.2044	15.2031	19.4447	23.1551
ENSG00000234579	AC009305.1	2	+	30986939	30991426	0.00934733	0.776886	1.69128	up	0.88404	0.571437	1.15816	1.35339	2.35656	0.042737	0.284357	0	0.355681	0.309732
ENSG00000144815	NXPE3	3	+	101779202	101828229	0.00125788	0.427068	1.69964	up	3.622	2.29901	2.76777	3.17101	3.33603	4.58873	0.864262	4.39565	1.66393	4.22571
ENSG00000156411	C14orf2	14	-	103912288	103928269	0.0420839	0.938462	1.70017	up	5.41545	3.93953	7.89194	2.82721	6.31269	4.7082	2.86128	3.73288	1.97839	4.12995
ENSG00000134627	PIWIL4	11	+	94543840	94621421	0.0470038	0.938462	1.70627	up	1.44564	1.17909	1.99514	1.29997	0.970074	1.03185	0.0315464	0.0687668	0.786554	0.847325
ENSG00000142444	C19orf52	19	+	10928733	10933535	0.013361	0.823647	1.70745	up	2.07823	0.887931	0.749218	1.06821	0.959289	0.434472	0.77151	0.0694782	0.113019	0.100403
ENSG00000060982	BCAT1	12	-	24810022	24949459	0.0186624	0.890961	1.70935	up	1.00418	1.15907	0.765403	1.06191	0.696904	0.118757	0.0346005	0.311654	0.10081	0.576584
ENSG00000159479	MED8	1	-	43383917	43389808	0.0197578	0.892194	1.72666	up	4.83226	5.14746	5.49408	5.35315	4.59727	6.15537	2.30959	3.21075	3.10601	2.28767
ENSG00000178904	DPY19L3	19	+	32405543	32485895	0.0204923	0.892866	1.73053	up	3.51361	3.39862	4.35264	5.17723	7.20433	1.80538	2.22158	1.47019	2.22752	2.31535
ENSG00000180878	C11orf42	11	+	6205566	6211132	0.0352477	0.938462	1.73078	up	1.87343	1.09683	1.97019	1.90324	0.551831	0.124722	0.559553	0.269867	0.252927	0.718041
ENSG00000226193	RP3-398G3.5	6	+	152402398	152404966	0.00355937	0.597169	1.74068	up	0.569472	1.29374	1.38088	1.49076	1.32884	0.31629	0.338444	0.407571	0.08579	0.088191
ENSG00000059804	SLC2A3	12	-	7919230	7936275	0.0402388	0.938462	1.74145	up	113.752	193.965	413.111	220.043	253.468	58.3772	138.84	59.279	118.581	73.2486
ENSG00000116459	ATP5F1	1	+	111448864	111462773	0.0464635	0.938462	1.74221	up	11.3305	4.51742	11.96	7.47715	13.073	15.3634	4.14177	15.7496	6.88022	4.59404
ENSG00000160785	SLC25A44	1	+	156193932	156212796	0.0194337	0.890961	1.74511	up	9.00491	15.3169	17.9474	16.734	16.685	7.11837	7.84985	3.56075	5.36194	13.0914
ENSG00000103994	ZNF106	15	-	42412823	42491123	0.0162631	0.86941	1.74925	up	19.8199	23.9364	21.7986	36.5941	32.2965	14.2276	16.2958	9.46406	11.8686	15.2601
ENSG00000089693	MLF2	12	-	6747996	6767475	0.0235243	0.90395	1.75047	up	28.0937	18.764	22.1275	19.1431	19.7048	13.856	18.6347	9.25074	9.95529	9.81196
ENSG00000114784	EIF1B	3	+	40309684	40312424	0.0245025	0.90536	1.75442	up	11.8177	11.9799	13.718	17.1887	18.3722	10.8383	6.78283	11.5273	6.54309	9.52013
ENSG00000237993	RP11-159M11.2	1	-	116013813	116017705	0.0388226	0.938462	1.75912	up	2.80234	3.91171	1.59181	3.48976	3.32549	0.653531	1.59346	0.243524	1.09238	1.33323
ENSG00000253358	GS1-251I9.3	8	+	91016588	91018655	0.00705918	0.72092	1.76229	up	1.36492	0.700555	1.38884	2.36636	3.33567	0.060483	0.64926	0.044209	0.6688	0.070775
ENSG00000187049	TMEM216	11	+	61391687	61398863	0.000236093	0.307638	1.76847	up	5.48283	3.38403	2.82208	3.12363	3.29117	2.93376	1.68508	1.90465	1.6781	2.59666
ENSG00000159882	ZNF230	19	+	44002948	44013926	0.044593	0.938462	1.77479	up	3.34958	1.34987	2.27189	2.94467	2.44569	1.23321	1.38576	0.584073	0.708354	1.73199
ENSG00000137806	NDUFAF1	15	-	41387349	41402519	0.00435563	0.642134	1.78087	up	4.02574	2.24749	3.57429	3.75001	5.27907	3.63578	2.04009	1.56979	1.87899	1.52447
ENSG00000135596	MICAL1	6	-	109444062	109465968	0.0136158	0.823647	1.78608	up	30.7027	53.7025	49.2349	63.2911	35.2873	18.1781	26.1706	17.521	18.9809	24.17
ENSG00000136810	TXN	9	-	110243811	110256640	0.0215324	0.900653	1.79397	up	68.715	41.4147	76.3818	65.7384	129.2	25.5789	40.623	14.5575	53.4087	39.9395
ENSG00000162399	BSND	1	+	54998933	55010883	0.0478781	0.938462	1.7949	up	0.615255	0.635044	2.05287	1.00391	0.496945	0.01382	0.024756	0.008396	0.011308	0.15023
ENSG00000084731	KIF3C	2	-	25926596	25982749	0.0355766	0.938462	1.79707	up	0.998977	1.35763	3.36297	1.38229	2.4675	0.109555	0.457002	0.0366913	0.448204	1.41597
ENSG00000035403	VCL	10	+	73995193	74121363	0.0202791	0.892866	1.79811	up	22.9743	16.1665	14.1087	16.7159	28.6341	17.0821	15.1706	19.5447	6.70963	21.8972
ENSG00000131236	CAP1	1	+	40040233	40072649	0.00147148	0.449432	1.79927	up	196.162	196.061	291.595	258.037	298.811	131.109	161.885	82.1781	119.83	128.004
ENSG00000227161	AC092755.4	15	-	59644298	59672302	0.0130979	0.823647	1.80099	up	3.02757	3.33011	3.44506	1.08444	3.44441	1.16184	0.890449	1.28676	1.23994	0.926504
ENSG00000243335	KCTD7	7	+	66628881	66811187	0.0386298	0.938462	1.80125	up	3.53314	4.15173	0.28419	2.96792	4.22095	5.83851	2.49946	1.02987	0.352145	1.76891
ENSG00000166971	AKTIP	16	-	53491040	53504411	0.000832229	0.40912	1.81031	up	4.92074	4.57192	4.20804	5.074	5.23179	7.99296	3.04078	4.0512	1.4485	3.38718
ENSG00000084073	ZMPSTE24	1	+	40258107	40294184	0.0180607	0.884583	1.81194	up	10.8705	11.3343	16.0631	10.2602	18.7437	6.31399	8.23078	6.03968	5.96098	4.59412
ENSG00000109736	MFSD10	4	-	2930561	2934859	0.0156589	0.858422	1.81703	up	7.01721	4.22059	7.65315	5.27065	4.11043	6.77003	2.94173	5.72945	2.31376	4.09639
ENSG00000138829	FBN2	5	-	128257909	128659185	0.0224599	0.902464	1.82268	up	1.35728	0.359371	1.55583	1.71974	0.936388	0.032727	0.201237	0.403591	0.230295	0.707996
ENSG00000145332	KLHL8	4	-	87160103	87240314	0.0121102	0.818688	1.82277	up	5.49741	9.41901	7.28537	8.29709	7.23942	4.24559	4.5941	2.56512	2.60997	3.11672
ENSG00000143771	CNIH4	1	+	224356850	224379459	0.0226975	0.90395	1.83072	up	5.23323	5.6608	12.4302	7.83668	9.55438	4.17829	2.34157	2.94061	5.96898	2.29451
ENSG00000179299	NSUN7	4	+	40749897	40809985	0.0460623	0.938462	1.83531	up	2.69644	10.0499	7.28916	9.29967	13.0026	0.666985	4.00754	0.217818	2.76903	2.2438
ENSG00000256072	RP11-335I12.2	12	-	66251745	66257434	0.0193587	0.890961	1.84205	up	0.558466	2.01098	1.87686	3.00324	1.51267	0.0744	0.359357	0	0.315139	0.203929
ENSG00000196151	WDSUB1	2	-	159235793	159286799	0.00402566	0.622449	1.84232	up	2.67675	2.35623	2.50079	4.41169	3.59351	3.57042	1.15868	3.48454	1.2146	1.51893
ENSG00000111696	NT5DC3	12	-	103770453	103841197	0.0322666	0.938462	1.85027	up	2.46788	0.222298	0.827889	0.644063	2.71935	1.27387	0.490677	1.34259	0.24348	1.08312
ENSG00000075142	SRI	7	-	88205118	88226993	0.0020613	0.52227	1.85564	up	3.85201	3.0717	6.44199	3.84939	4.05107	3.67301	1.28539	3.92109	2.13304	2.16724
ENSG00000260536	RP5-1085F17.4	20	-	32843128	32854257	0.0311722	0.938462	1.86018	up	5.17697	7.57538	3.04576	6.4197	6.46356	6.15493	2.97821	4.70113	2.12476	2.46266
ENSG00000112062	MAPK14	6	+	36027677	36111236	0.0391418	0.938462	1.87831	up	34.7184	63.7665	71.4472	87.0044	106.825	12.0919	32.6348	6.72504	55.1239	10.8642
ENSG00000165682	CLEC1B	12	-	9985642	10013424	0.0463914	0.938462	1.87914	up	1.36882	1.09617	0.769302	2.06924	3.02132	0.126572	0.283107	0.660198	0.361777	1.2279
ENSG00000144455	SUMF1	3	-	3700814	4467281	0.0373755	0.938462	1.88599	up	2.23721	2.35039	3.76205	3.18656	3.86724	2.38456	0.933971	2.59767	1.206	0.822296
ENSG00000144040	SFXN5	2	-	72942036	73075619	0.0142367	0.823647	1.89252	up	2.75135	3.77536	4.29423	2.81448	3.36661	1.36782	2.4238	1.0375	0.589152	1.28116
ENSG00000160703	NLRX1	11	+	119166568	119184016	0.0488206	0.938462	1.89267	up	9.38368	7.9862	6.26039	5.13709	4.23628	3.59186	4.18039	1.9263	1.95283	5.11721
ENSG00000149781	FERMT3	11	+	64206678	64223886	0.036194	0.938462	1.90018	up	93.6611	55.5464	193.56	79.2387	100.017	49.4607	60.7119	45.4102	40.3838	76.164
ENSG00000166501	PRKCB	16	+	23836001	24220611	0.0369566	0.938462	1.90247	up	60.7323	34.0291	43.696	65.1029	44.6686	33.2036	45.3412	36.4974	12.6712	47.3663
ENSG00000122642	FKBP9	7	+	32957404	33006931	0.00613424	0.704586	1.90475	up	3.09093	3.23443	3.38175	2.29001	1.75547	0.459602	1.00405	0.384967	0.734292	1.41674
ENSG00000138613	APH1B	15	+	63276018	63309126	0.00487888	0.674645	1.90641	up	2.02019	2.8594	4.93639	2.75674	6.33455	2.33487	1.21261	1.30154	1.04249	2.58359
ENSG00000160766	GBAP1	1	-	155213821	155227422	0.00356798	0.597169	1.90842	up	4.57728	2.72947	6.80439	3.06513	2.78142	2.00867	1.88155	1.4343	1.34065	1.58497
ENSG00000168288	MMADHC	2	-	149569634	149587816	0.0458323	0.938462	1.90888	up	21.8381	24.9017	43.5778	31.3342	56.3444	19.5599	14.0535	14.2394	23.3898	9.11604
ENSG00000178404	CEP295NL	17	-	78870910	78903217	0.0223231	0.902464	1.91355	up	8.00883	8.88892	4.43084	9.46265	4.96441	2.40249	2.74518	0.678572	3.74193	2.04491
ENSG00000166848	TERF2IP	16	+	75647786	75761872	0.0185763	0.890961	1.92075	up	4.86619	7.13005	4.63323	10.805	12.4372	6.06045	2.78095	8.63689	3.34957	3.40767
ENSG00000146955	RAB19	7	+	140404043	140426250	0.0010282	0.409391	1.92652	up	2.31647	1.60301	2.46218	1.63518	1.76032	0.901072	0.451115	1.26723	0.612224	0.938331
ENSG00000081019	RSBN1	1	-	113761832	113812476	0.0188121	0.890961	1.93173	up	7.80333	8.65402	8.19219	12.5874	16.9886	6.99102	3.97567	11.3251	5.74196	3.66431
ENSG00000145491	ROPN1L	5	+	10441524	10472029	0.0368215	0.938462	1.93428	up	9.41014	14.0854	10.7037	17.7763	12.7369	3.15587	6.15619	0.564914	7.21557	5.19839
ENSG00000198176	TFDP1	13	+	113584721	113641470	0.000126364	0.307638	1.94176	up	8.64053	3.71823	8.53152	6.87394	9.77866	5.9055	3.59122	7.49005	3.31161	5.12897
ENSG00000005020	SKAP2	7	-	26667062	26995239	0.018715	0.890961	1.94502	up	20.3734	24.3205	28.0945	40.813	48.634	10.743	17.1491	5.5167	17.1569	6.52212
ENSG00000184281	TSSC4	11	+	2400488	2403878	0.0143963	0.823647	1.94567	up	6.92395	8.07886	5.55622	3.79517	4.97673	3.52974	2.98001	4.94994	1.87543	2.68411
ENSG00000101152	DNAJC5	20	+	63895182	63936031	0.0133086	0.823647	1.9529	up	33.0551	27.0647	53.1664	43.6658	26.1722	19.0182	22.8126	12.5522	16.2882	15.2891
ENSG00000044446	PHKA2	X	-	18892300	18984598	0.00620486	0.704586	1.95376	up	8.53847	11.3934	10.5255	10.5712	10.9214	5.82816	5.38703	4.54786	3.91228	5.02523
ENSG00000034152	MAP2K3	17	+	21284672	21315240	0.000736964	0.40912	1.95805	up	32.0722	37.6296	44.0349	39.6875	26.6237	11.7215	19.0772	10.0001	16.0154	17.6596
ENSG00000157343	ARMC12	6	+	35737032	35749079	0.00450025	0.649607	1.96464	up	0.710305	2.00155	1.20436	2.61657	1.22709	0.286445	0.127006	0.361326	0.0396997	0.534292
ENSG00000086544	ITPKC	19	+	40717103	40740860	0.0218154	0.900653	1.96652	up	5.09113	17.1587	14.5655	6.22714	4.92584	6.52998	3.87433	3.24557	2.17715	4.16994
ENSG00000168685	IL7R	5	+	35852695	35879603	0.0209503	0.899193	1.97268	up	55.4627	2.6882	2.29357	11.2365	9.21042	156.725	2.96038	196.524	6.24664	84.5009
ENSG00000142252	GEMIN7	19	+	45079195	45091524	0.00341034	0.597169	1.97918	up	2.37907	1.70238	2.65932	1.2875	1.65123	2.12745	0.695056	1.64808	0.242946	0.674308
ENSG00000198055	GRK6	5	+	177403204	177442901	0.00522664	0.691178	1.98246	up	75.6324	56.979	98.9356	77.599	51.3726	50.4456	48.2095	34.9208	26.6629	36.0651
ENSG00000079739	PGM1	1	+	63593276	63660245	0.00832493	0.745955	1.983	up	9.95777	4.96316	12.8145	8.23074	7.66995	4.76064	4.76768	4.19353	2.93659	5.46293
ENSG00000143545	RAB13	1	-	153981617	153986358	0.0274615	0.930657	1.98732	up	2.51635	0.13532	1.68571	0.636292	0.482963	0.193905	0.159294	0.364567	0.0556994	0.196925
ENSG00000182197	EXT1	8	-	117794490	118111853	0.0344263	0.938462	1.9876	up	5.14216	11.6497	9.13302	7.39908	10.8565	2.69201	3.23099	3.08697	3.39124	2.74721
ENSG00000092036	HAUS4	14	-	22946228	22957161	0.00268634	0.570393	1.9892	up	21.3799	40.8768	34.9113	37.7894	43.4188	13.2107	12.4073	8.73148	23.5285	9.50724
ENSG00000131018	SYNE1	6	-	152121684	152637801	0.04867	0.938462	1.99364	up	10.1437	17.4283	12.0307	29.3458	36.5306	17.4891	8.23036	16.3204	8.48808	10.3325
ENSG00000198925	ATG9A	2	-	219209772	219229717	0.0232229	0.90395	2.00402	up	8.08694	10.8548	21.1074	9.87929	8.34375	6.90336	4.42453	6.58264	4.30285	5.42878
ENSG00000158669	GPAT4	8	+	41577187	41625001	0.0220693	0.902464	2.00872	up	5.7211	5.08356	8.01465	7.31697	11.0524	9.49011	2.91934	9.67522	3.25137	4.90787
ENSG00000241489	AF011889.5	X	-	149482543	149533935	0.0142843	0.823647	2.01134	up	6.88085	5.58859	3.93019	2.65357	7.91149	3.68256	2.70362	2.74493	1.23572	6.25143
ENSG00000198258	UBL5	19	+	9827892	9830115	0.0412835	0.938462	2.01162	up	12.8398	10.2815	16.7322	6.1267	6.36308	4.76427	4.70229	7.66416	3.68266	4.74429
ENSG00000109906	ZBTB16	11	+	114059593	114250676	0.0419766	0.938462	2.01395	up	2.56544	15.3318	12.2775	3.01889	1.08126	2.28566	1.072	6.84605	0.839805	3.09855
ENSG00000104904	OAZ1	19	+	2269509	2273490	0.0280268	0.930657	2.01763	up	101.962	117.186	230.096	96.5227	88.4034	52.9042	73.8531	47.7752	39.7246	59.2977
ENSG00000203739	RP11-296O14.3	1	-	173417793	173461362	0.0173623	0.872486	2.02034	up	5.02291	5.54216	2.90865	9.68889	5.16779	3.84275	2.00913	2.07991	2.4714	2.03235
ENSG00000091490	SEL1L3	4	-	25747427	25863760	0.0151894	0.848736	2.03515	up	5.78334	1.51818	5.2963	5.13304	11.0326	10.1992	1.46362	13.7888	2.25891	5.63449
ENSG00000101084	C20orf24	20	+	36605734	36612557	0.00948001	0.776886	2.04062	up	51.8063	45.0665	73.2031	47.4639	84.4155	17.4355	30.0851	12.321	33.9105	19.5059
ENSG00000138639	ARHGAP24	4	+	85475114	86002670	0.0307959	0.938462	2.04182	up	1.93197	5.77311	4.16744	5.32059	5.68833	0.768626	1.07636	1.83054	1.47254	1.4268
ENSG00000184611	KCNH7	2	-	162371407	162838730	0.0361431	0.938462	2.0465	up	1.73018	7.36971	6.06621	17.6685	8.43721	0.28224	2.73649	0.0537154	2.28598	0.93256
ENSG00000136305	CIDEB	14	-	24305096	24311430	0.00454602	0.649607	2.0512	up	6.10628	5.28664	7.15508	7.96625	5.52603	2.54275	2.85016	3.01551	1.96078	5.25772
ENSG00000167264	DUS2	16	+	67987746	68079320	0.0180028	0.884583	2.05651	up	3.73805	2.11265	4.30704	2.94569	4.08315	4.24415	2.43799	2.76396	0.517531	1.68032
ENSG00000184009	ACTG1	17	-	81509971	81523847	0.0460181	0.938462	2.06221	up	302.591	254.774	515.333	195.659	329.732	310.962	139.673	238.749	141.001	183.967
ENSG00000214078	CPNE1	20	-	35626031	35664956	0.0181654	0.884822	2.06571	up	36.8687	32.8749	45.7934	23.3809	26.3586	38.4958	17.8093	35.7415	11.1036	15.9301
ENSG00000139053	PDE6H	12	+	14973022	14981865	0.0114542	0.805023	2.06845	up	1.90182	3.34125	2.31623	3.94158	4.26237	1.04077	0.486423	1.00496	1.03498	1.28558
ENSG00000110077	MS4A6A	11	-	60172014	60184666	0.0263751	0.923619	2.07119	up	6.65974	11.9382	13.8997	16.4591	14.7999	1.18354	3.51183	5.83518	4.68922	5.73522
ENSG00000125149	C16orf70	16	+	67109958	67148539	0.00429266	0.642134	2.07148	up	4.48571	2.38569	6.54374	5.09189	5.67474	2.52449	1.83466	2.4943	1.68976	2.91865
ENSG00000113648	H2AFY	5	-	135333900	135399914	0.00758463	0.732722	2.07864	up	22.4977	12.3798	17.6769	14.5842	15.5432	8.37108	10.0062	8.49807	5.7984	11.9287
ENSG00000270055	CTD-3092A11.2	15	+	30487963	30490313	0.0349287	0.938462	2.08049	up	1.92037	4.15597	2.66106	0	6.82125	0	2.1935	0	0	0
ENSG00000112146	FBXO9	6	+	53051991	53100873	0.0161634	0.867983	2.09054	up	4.63805	4.25525	9.69776	7.92748	15.1561	4.52239	2.48784	5.0356	3.79246	2.49547
ENSG00000225231	AC091814.2	12	-	9936579	9943495	0.0387499	0.938462	2.0972	up	3.32777	0.783543	0.463684	0.280733	1.49817	0.133429	0.236079	0.456918	0.046893	0.203367
ENSG00000270640	RP11-373D23.2	2	+	28396815	28397110	0.00644681	0.714624	2.10609	up	0	0	0	0	32.9691	5.38758	0	3.86319	0	0
ENSG00000189221	MAOA	X	+	43654907	43746824	0.00765477	0.732722	2.10738	up	1.5202	0.943489	1.7256	2.0618	0.0337524	0.0348374	0.0403227	0	0	0.0150745
ENSG00000060971	ACAA1	3	-	38103129	38137242	7.67e-06	0.0578061	2.11037	up	14.2653	12.0132	16.2675	13.8528	12.0342	6.4901	7.08954	5.29273	4.9581	6.50903
ENSG00000124523	SIRT5	6	+	13574529	13615158	0.0298816	0.938462	2.11099	up	1.35291	3.51101	5.29233	3.97709	3.56356	1.63605	0.714428	2.07293	0.687374	1.22988
ENSG00000170043	TRAPPC1	17	-	7930345	7932123	0.0237592	0.90395	2.11282	up	28.1805	25.2353	64.6556	22.2297	30.167	23.3665	15.5329	23.3878	11.6797	19.7192
ENSG00000124615	MOCS1	6	-	39899578	39934551	0.000930599	0.409391	2.11531	up	1.28493	1.76484	3.20334	1.64886	0.488921	0.339226	0.234906	0.260376	0.0343473	0.123571
ENSG00000160746	ANO10	3	-	43354859	43691594	0.00256906	0.568768	2.12481	up	6.01847	4.71846	8.78026	6.44487	10.6375	2.52289	3.56799	1.52365	2.18324	3.88808
ENSG00000279086	RP11-667F14.1	7	-	116209234	116211511	0.000230599	0.307638	2.12966	up	1.67323	2.01139	0.854566	1.25877	1.71219	0	0.261965	0	0	0
ENSG00000109466	KLHL2	4	+	165207618	165323156	0.0263302	0.923619	2.13502	up	22.7225	48.607	33.8375	69.5555	65.7846	10.1429	21.1593	5.45312	22.6844	10.0813
ENSG00000138678	GPAT3	4	+	83535914	83605875	0.0335114	0.938462	2.13715	up	20.3893	12.9142	15.0703	25.9488	32.691	4.20346	14.6699	1.8551	7.53704	10.1527
ENSG00000022840	RNF10	12	+	120533480	120577594	0.0011416	0.420617	2.14495	up	30.9115	56.3602	101.214	76.8373	80.6686	16.8053	23.2691	17.9201	33.9323	17.7724
ENSG00000223609	HBD	11	-	5232678	5235370	0.0495516	0.938462	2.1488	up	4.12496	0.143382	0	0.317127	0.892607	0.045334	0.0503153	0	0	0.214065
ENSG00000231412	CTC-490G23.2	19	-	43329295	43331430	0.0356976	0.938462	2.15037	up	1.28232	2.06503	1.44639	0.437349	1.45856	0.029857	0	0	0.018165	0.15227
ENSG00000150403	TMCO3	13	+	113490995	113554590	0.00334738	0.597169	2.15118	up	6.14284	7.41612	8.50859	10.2661	8.08762	2.95773	4.12982	1.53217	2.56	2.64104
ENSG00000123643	SLC36A1	5	+	151437046	151492381	0.00559105	0.698636	2.15198	up	10.7721	9.56203	10.1246	6.85737	11.4989	4.61926	4.22483	1.51825	4.92767	3.5705
ENSG00000034713	GABARAPL2	16	+	75566351	75577881	0.0307379	0.938462	2.1543	up	12.8134	11.0509	11.6309	20.6229	32.5162	11.9509	8.15568	9.64542	8.69733	5.32292
ENSG00000128294	TPST2	22	-	26521983	26596717	0.0382983	0.938462	2.15845	up	8.61092	8.71411	23.6333	16.9205	19.384	7.89429	4.98225	9.75954	5.88792	8.39766
ENSG00000104043	ATP8B4	15	-	49858238	50182817	0.0445782	0.938462	2.16244	up	4.04838	4.33688	9.03831	4.64252	8.53961	0.485157	2.24321	0.570218	2.21329	2.00277
ENSG00000228323	AC008753.6	19	-	53854581	53869107	0.0307111	0.938462	2.16294	up	5.63651	3.01032	1.48005	1.85468	3.69379	1.86037	0.739801	2.18968	0.992665	1.05897
ENSG00000107331	ABCA2	9	-	137007227	137028922	0.00115567	0.420617	2.16606	up	9.50851	8.49725	4.91832	10.2546	10.6507	9.68516	3.29604	12.8061	2.80412	10.3684
ENSG00000168297	PXK	3	+	58332880	58426126	0.000182788	0.307638	2.17003	up	16.0618	17.8991	15.9371	21.2489	23.3876	5.56392	8.78703	5.31173	7.79971	8.9982
ENSG00000119402	FBXW2	9	-	120751978	120793412	0.0228991	0.90395	2.17797	up	9.80478	9.89533	20.9692	17.0585	16.3459	6.24164	5.8047	10.1642	4.54718	8.38987
ENSG00000155926	SLA	8	-	133036724	133103054	0.00411858	0.626079	2.17923	up	32.0879	57.5001	33.4449	67.8712	45.3592	18.4704	24.0313	11.2946	17.3306	15.4598
ENSG00000130305	NSUN5	7	-	73302517	73308867	0.0128713	0.823647	2.17948	up	7.32119	3.54319	9.64538	4.47089	3.16362	6.53434	2.07314	5.2387	1.29448	4.52355
ENSG00000160410	SHKBP1	19	+	40576851	40591399	0.0159018	0.860783	2.18041	up	130.564	102.31	142.34	116.574	87.7662	38.6563	63.4858	17.5138	50.6149	55.1166
ENSG00000085719	CPNE3	8	+	86484830	86561498	0.0277776	0.930657	2.18571	up	18.6256	8.08123	14.908	8.78886	19.1582	7.4489	4.95091	9.08524	8.5551	5.58081
ENSG00000118855	MFSD1	3	+	158732198	158829719	0.0343762	0.938462	2.18804	up	10.7676	6.21633	15.292	9.59	15.4856	3.67372	4.73124	5.97811	4.84337	4.40042
ENSG00000102580	DNAJC3	13	+	95677139	95794989	0.0362842	0.938462	2.19394	up	25.2193	28.5728	29.1631	15.8106	17.2036	13.5143	9.66956	9.73594	11.5067	7.25325
ENSG00000159399	HK2	2	+	74833981	74893359	0.0282988	0.933668	2.1963	up	28.6493	50.4904	26.304	48.8325	35.6211	10.6665	18.7717	8.61834	13.2386	12.9936
ENSG00000170525	PFKFB3	10	+	6144934	6235545	0.0034215	0.597169	2.20393	up	35.3674	131.592	141.085	117.378	144.494	17.0754	38.6347	14.2835	46.7305	23.948
ENSG00000187037	GPR141	7	+	37683796	37833788	0.0135896	0.823647	2.20437	up	7.10247	11.4046	10.8137	22.0079	11.8378	3.16281	5.77329	1.11718	4.08689	3.81134
ENSG00000269867	CTD-2583A14.8	19	-	57867038	57868172	0.00327071	0.597169	2.20857	up	3.86138	0.525531	1.59498	3.24075	2.30373	4.41567	0.383096	1.6023	0.611555	2.05417
ENSG00000111144	LTA4H	12	-	96000828	96043520	0.00192228	0.503989	2.2107	up	28.4963	16.5912	32.1165	34.7403	30.494	12.5308	11.5749	12.9802	12.8841	13.1553
ENSG00000070540	WIPI1	17	-	68420948	68457513	0.0468063	0.938462	2.21085	up	8.48894	7.62564	24.6798	9.79063	13.9805	4.24276	4.96071	2.0528	5.06821	4.43488
ENSG00000135074	ADAM19	5	-	157395534	157575775	0.0476578	0.938462	2.21276	up	36.55	46.5961	56.072	57.1112	43.1088	26.7821	40.015	16.6775	8.22033	32.983
ENSG00000071553	ATP6AP1	X	+	154428632	154436516	0.0031979	0.596423	2.21601	up	24.4298	20.695	34.9223	18.7317	19.868	17.2062	10.4846	10.2882	9.04042	11.8898
ENSG00000164543	STK17A	7	+	43582758	43626786	0.00225063	0.547247	2.21981	up	18.9987	18.98	8.9602	20.6934	27.7647	22.5606	6.69077	19.6937	8.07988	10.6266
ENSG00000154710	RABGEF1	7	+	66682164	66811464	0.00910852	0.775794	2.22883	up	7.6304	12.7111	18.3103	12.7953	25.3849	5.5576	5.14771	4.67867	6.31952	5.16074
ENSG00000104687	GSR	8	-	30678061	30727926	0.017102	0.872486	2.24014	up	26.8582	14.5201	44.3517	31.7066	32.9652	16.1168	15.7672	20.8857	10.6887	12.4826
ENSG00000177628	GBA	1	-	155234452	155244699	0.0410182	0.938462	2.24496	up	29.5392	18.8314	81.4396	20.3215	29.4606	9.37212	16.1095	6.29151	12.0893	14.5314
ENSG00000115661	STK16	2	+	219245455	219250337	0.000295894	0.307638	2.25075	up	6.32019	9.03311	7.67989	6.01311	6.52218	3.31159	2.90914	3.89468	1.91264	3.19628
ENSG00000189339	SLC35E2B	1	-	1659529	1692728	0.036854	0.938462	2.25233	up	8.37887	7.29571	7.41798	16.7044	13.0897	17.9608	4.59788	10.515	3.24499	5.04759
ENSG00000184005	ST6GALNAC3	1	+	76074719	76634601	0.0172701	0.872486	2.2599	up	1.47857	3.96457	1.95396	4.3891	5.335	0.573711	0.55998	0.535658	0.843339	0.502732
ENSG00000135677	GNS	12	-	64713445	64759447	0.034253	0.938462	2.26268	up	27.1966	27.0524	77.2861	56.5692	49.7951	11.1175	16.2419	7.66363	22.6898	16.4004
ENSG00000166527	CLEC4D	12	+	8509475	8522366	0.0311969	0.938462	2.27706	up	4.68157	20.6508	19.4581	28.8224	35.7717	1.26965	3.66192	2.13813	11.4724	4.80845
ENSG00000023909	GCLM	1	-	93885205	93909456	0.0467976	0.938462	2.27922	up	1.54981	1.76152	3.94483	3.73288	10.2166	1.39603	0.574997	1.40655	1.53411	0.756893
ENSG00000066027	PPP2R5A	1	+	212285537	212361863	0.0429834	0.938462	2.28874	up	39.2982	55.4582	42.5613	48.6224	72.274	17.4554	40.5778	14.122	11.1728	20.283
ENSG00000203710	CR1	1	+	207496147	207640647	0.0446322	0.938462	2.29406	up	63.2838	134.442	193.986	195.274	271.044	21.9801	58.1225	7.52409	74.9438	49.8784
ENSG00000225783	MIAT	22	+	26646428	26676475	0.0213229	0.900653	2.29594	up	3.14423	0.42577	3.91873	8.99724	16.5625	7.51782	1.6184	6.51689	1.23142	4.82264
ENSG00000198915	RASGEF1A	10	-	43194535	43266919	0.00182035	0.503271	2.29897	up	3.20921	6.7535	5.22768	3.90973	2.62221	1.48006	1.14426	1.40598	0.986447	1.13963
ENSG00000042832	TG	8	+	132866958	133134903	0.0261496	0.923227	2.31123	up	2.11489	3.98191	3.67042	5.81454	4.00348	0.773314	1.12779	0.519179	0.75217	0.877498
ENSG00000188559	RALGAPA2	20	-	20389552	20712488	0.00229728	0.554121	2.31797	up	29.8987	39.2462	40.214	57.0406	51.0021	10.9133	20.8476	6.63843	17.0107	12.5657
ENSG00000087116	ADAMTS2	5	-	179110851	179345430	0.0206748	0.896543	2.32242	up	1.46755	0.0527914	1.10635	2.3536	0.842776	0.0297881	0	0.0027747	0	0.0732335
ENSG00000101608	MYL12A	18	+	3247481	3256236	0.0016664	0.487803	2.33084	up	133.655	112.62	179.971	163.29	254.553	86.4796	54.6486	113.713	85.4049	80.5126
ENSG00000157800	SLC37A3	7	-	140293693	140404433	0.0279699	0.930657	2.35242	up	5.72767	10.6515	3.841	16.5606	17.3428	3.29934	3.4145	2.1501	4.38241	1.76282
ENSG00000204634	TBC1D8	2	-	101007617	101252866	0.0445472	0.938462	2.36641	up	1.88326	6.84156	22.9094	9.36318	12.5609	0.669542	0.935551	1.7815	4.96447	1.6171
ENSG00000026025	VIM	10	+	17228259	17237593	0.00127479	0.427068	2.37067	up	204.62	222.723	265.645	153.999	253.951	69.8645	81.8338	100.07	82.8994	129.354
ENSG00000237609	AF064858.10	21	-	39028536	39029128	0.0327751	0.938462	2.37438	up	0.027039	7.62643	2.59109	8.81716	0.536399	0	0	0	0	0
ENSG00000185825	BCAP31	X	-	153700497	153724697	0.00334722	0.597169	2.37693	up	24.1886	21.5382	41.2077	26.3948	42.442	18.7383	14.8052	20.1827	9.63918	10.7128
ENSG00000229792	LINC00399	13	+	109400696	109401641	0.0131774	0.823647	2.38135	up	2.65369	1.47449	0.579733	2.3703	1.28623	0.078846	0.358073	0.006821	0.15831	0.302204
ENSG00000232973	CYP1B1-AS1	2	+	38073447	38231651	0.0196741	0.890961	2.39026	up	0.532821	1.56081	3.04089	2.91913	3.01021	0.0280055	0.114314	0.121893	0.133002	0.163673
ENSG00000178209	PLEC	8	-	143915147	143976734	0.0307131	0.938462	2.39431	up	14.5858	15.9915	30.0431	22.3574	13.7139	31.2864	4.97915	19.1662	5.55936	29.4701
ENSG00000127948	POR	7	+	75899200	75986855	0.0217018	0.900653	2.41518	up	11.5766	30.3114	86.5466	28.4435	37.5077	7.25912	10.907	6.83241	9.84541	10.0066
ENSG00000163959	SLC51A	3	+	196211487	196243178	0.00721687	0.727746	2.42261	up	3.38083	1.5534	6.21197	3.42632	2.76993	0.371791	0.614496	0.304838	1.10506	0.672823
ENSG00000108984	MAP2K6	17	+	69414698	69543331	0.0386281	0.938462	2.43189	up	2.87094	7.81522	15.2783	9.61093	15.9279	2.08418	1.78554	3.02848	4.14237	1.46181
ENSG00000137509	PRCP	11	-	82823502	82970584	0.0349162	0.938462	2.43392	up	9.22132	3.35962	14.8085	6.48778	12.2123	4.7132	3.1033	3.2078	3.14565	1.85914
ENSG00000054523	KIF1B	1	+	10210805	10381603	0.000682537	0.388286	2.43517	up	11.1405	14.9277	16.4869	24.9793	27.6581	4.3189	7.12615	2.50957	7.61315	4.58861
ENSG00000100749	VRK1	14	+	96797304	96931722	0.0465892	0.938462	2.4577	up	4.8108	7.19877	20.2263	8.134	14.6751	6.3881	2.40104	8.8588	3.16477	3.33289
ENSG00000229832	RP11-384C4.2	1	+	212357418	212358353	0.00738859	0.732722	2.45971	up	4.67419	4.53855	1.34966	3.81219	4.60058	2.5563	1.26283	1.94908	0.785133	0.714441
ENSG00000235888	AF064858.8	21	-	38988707	39006153	0.0236421	0.90395	2.46203	up	0.364093	5.98734	4.54786	7.16459	0.632396	0	0.030437	0.044562	0.079606	0.156167
ENSG00000186205	1-Mar	1	+	220786759	220819657	0.0336358	0.938462	2.48035	up	7.60474	4.74533	3.6631	5.40263	8.52087	0.845014	2.01901	0.19627	1.80815	4.05385
ENSG00000110931	CAMKK2	12	-	121237691	121298308	0.0420143	0.938462	2.48459	up	38.9445	27.5103	22.1367	46.0023	18.4007	11.2972	16.7277	2.96781	9.07056	11.0468
ENSG00000186583	SPATC1	8	+	144012414	144047085	0.0408906	0.938462	2.50387	up	0.952618	1.70441	8.30142	4.56306	2.72145	0.190629	0.183338	0.20452	0.836236	0.32231
ENSG00000132357	CARD6	5	+	40841184	40860175	0.0040038	0.622449	2.51913	up	6.79975	11.8479	6.69489	7.00908	27.2828	3.13583	4.29955	1.21491	2.48221	4.76026
ENSG00000282051	LLNLF-173C4.1	19	+	197961	200775	0.0341833	0.938462	2.53921	up	5.44575	3.05812	1.75378	0.08256	0	0.00176	0	0.441479	0.04883	0
ENSG00000177674	AGTRAP	1	+	11736084	11754802	0.0475945	0.938462	2.54789	up	24.8251	23.5034	73.2625	28.4844	14.8843	11.5916	8.81202	3.34424	12.3489	7.93947
ENSG00000204791	SMPD5	8	+	144049129	144051522	0.0168989	0.872486	2.55393	up	0.55008	1.40394	4.47575	3.35822	2.52503	0.141823	0.0834762	0.0395076	0.215138	0.131707
ENSG00000122694	GLIPR2	9	+	36136536	36163913	0.0314289	0.938462	2.56759	up	108.862	65.6635	114.352	81.4113	79.2741	38.5641	26.3219	29.9221	35.4323	71.2847
ENSG00000095383	TBC1D2	9	-	98198999	98255721	0.0219062	0.901084	2.58902	up	16.3975	7.29066	23.1365	10.2837	7.55371	4.73191	6.00547	3.79	2.68345	7.78876
ENSG00000140941	MAP1LC3B	16	+	87383995	87404779	0.00122504	0.427068	2.59745	up	16.3994	21.5601	23.4903	23.5381	36.3005	11.6489	7.52094	10.4865	8.5473	6.69664
ENSG00000102007	PLP2	X	+	49171926	49175239	0.0131748	0.823647	2.60872	up	76.1919	73.5036	219.027	74.194	94.5459	14.4547	36.9587	34.3194	35.5199	26.5235
ENSG00000241553	ARPC4	3	+	9792495	9807726	0.0098614	0.776886	2.61398	up	64.0203	46.878	125.013	38.0698	49.2173	31.9315	25.7615	28.8556	20.4741	17.3807
ENSG00000183255	PTTG1IP	21	-	44849585	44873903	0.0138757	0.823647	2.61641	up	40.3925	15.9417	14.7636	16.9058	41.0362	20.0981	14.8849	10.8333	9.37691	9.82423
ENSG00000198624	CCDC69	5	-	151181052	151224145	0.0180509	0.884583	2.61977	up	14.2966	20.4215	28.1414	29.4551	26.0193	37.3693	8.98377	12.3811	5.57071	12.9445
ENSG00000200087	SNORA73B	1	+	28508559	28508762	0.0014757	0.449432	2.62767	up	14.4889	284.369	176.185	6.68343	42.8094	0	71.9089	0	4.45578	0
ENSG00000178896	EXOSC4	8	+	144078626	144080647	0.0360178	0.938462	2.67033	up	2.57365	6.07047	16.0813	3.9135	7.09016	1.37203	1.33007	0.755128	1.46715	1.68274
ENSG00000179869	ABCA13	7	+	48171458	48647496	0.0164935	0.870465	2.678	up	5.18487	1.6363	5.55669	1.44751	3.09034	0.5648	0.505239	0.0539865	0.937675	1.23564
ENSG00000051009	FAM160A2	11	-	6211335	6234711	0.00209908	0.52741	2.68961	up	21.8842	25.3726	37.7918	23.5694	20.9814	11.0259	9.91643	9.80782	5.95088	12.5156
ENSG00000232909	RP3-510O8.4	6	-	35733867	35736947	0.0204024	0.892866	2.7073	up	2.42325	7.52553	2.17721	5.19359	1.4297	0.390976	0.698077	0.546943	0.172398	0.674861
ENSG00000118508	RAB32	6	+	146543693	146554965	0.0207204	0.896543	2.7409	up	13.2507	17.1976	66.354	24.9457	35.9994	3.10074	8.90002	4.11392	7.68811	6.19263
ENSG00000258831	RP11-76E17.4	15	+	93882082	93886743	0.031812	0.938462	2.74113	up	1.27961	13.5695	2.21008	8.12767	4.47039	0.065246	1.2049	0.078825	0.243461	0.488012
ENSG00000148110	MFSD14B	9	+	94374551	94461042	0.00205492	0.52227	2.74628	up	35.787	20.8874	53.4253	28.085	37.8336	18.0302	8.65177	13.9791	15.3092	19.4373
ENSG00000170571	EMB	5	-	50396192	50443248	0.019563	0.890961	2.77725	up	16.3389	29.9516	47.8245	29.8633	60.946	9.99443	8.16435	14.9473	9.88902	15.8042
ENSG00000135519	KCNH3	12	+	49539157	49558308	0.00807526	0.740881	2.78488	up	6.20701	1.62775	4.23514	3.54317	1.5346	0.726691	0.610584	1.14396	0.448347	1.50915
ENSG00000090376	IRAK3	12	+	66188879	66254622	0.0257822	0.921397	2.78606	up	14.9866	68.3915	51.1869	88.4353	62.2187	1.8005	13.9577	2.5083	15.5517	10.5767
ENSG00000155659	VSIG4	X	-	66021738	66040125	0.00998844	0.776886	2.81271	up	6.18247	9.49961	14.4426	14.3201	5.5734	3.91499	1.74913	0.816504	3.75305	2.49625
ENSG00000183696	UPP1	7	+	48088628	48108733	0.0329976	0.938462	2.83004	up	4.61137	11.7697	57.3666	14.2142	22.3464	3.42817	3.04571	3.51854	5.60426	2.84608
ENSG00000077044	DGKD	2	+	233354507	233472104	0.00265982	0.568768	2.8343	up	20.7291	34.7545	19.2217	32.6426	22.3055	21.9816	9.51077	18.9533	5.15478	12.5885
ENSG00000182544	MFSD5	12	+	53251251	53254405	0.00815404	0.740881	2.83435	up	5.70305	2.7771	1.50112	3.33343	3.45838	1.1034	0.915314	0.918802	0.127693	4.33879
ENSG00000236911	RP11-78B10.2	1	-	207551925	207606555	0.0199262	0.892866	2.85036	up	6.13583	9.23571	4.84026	18.0647	18.8025	1.42699	1.99926	0.415323	4.65643	1.64213
ENSG00000124588	NQO2	6	+	2987987	3028869	0.0317318	0.938462	2.86812	up	17.1502	6.26842	8.65865	18.5057	14.3494	2.24912	4.4615	1.48094	4.05377	3.58989
ENSG00000125430	HS3ST3B1	17	+	14301083	14349404	0.0128251	0.823647	2.8939	up	1.97312	3.70287	5.50675	8.24882	5.26126	2.96261	0.180226	4.37348	1.10994	1.36685
ENSG00000111640	GAPDH	12	+	6533927	6538374	0.0468383	0.938462	2.89742	up	257.168	117.76	825.893	180.754	255.315	88.0962	70.0825	150.321	106.677	133.181
ENSG00000198363	ASPH	8	-	61500556	61714640	0.0174561	0.872834	2.91711	up	3.35517	15.2302	13.838	12.6842	9.39807	0.9343	1.90035	0.89999	2.2118	1.88692
ENSG00000004660	CAMKK1	17	-	3860315	3894891	0.0109615	0.795609	2.92026	up	10.0853	6.72696	6.31193	11.6816	3.46113	2.1269	3.44989	1.62004	0.878095	3.04918
ENSG00000115129	TP53I3	2	-	24077433	24085861	0.0239578	0.90395	2.93982	up	2.56227	2.83422	14.3735	3.19765	4.97135	1.2532	0.784571	0.497671	0.743735	1.37912
ENSG00000140391	TSPAN3	15	-	77041404	77083984	0.00368202	0.600089	2.95802	up	6.39142	4.28668	0.895218	2.79941	5.73226	4.54993	0.312969	2.96002	0.660067	2.47841
ENSG00000134333	LDHA	11	+	18394388	18408425	0.0228247	0.90395	2.97774	up	13.25	16.0287	46.5864	17.8993	38.4083	9.49714	4.45211	15.0922	8.38615	7.9426
ENSG00000158089	GALNT14	2	-	30910467	31155202	0.00102283	0.409391	3.0022	up	3.93506	2.54113	7.69208	5.43358	6.40242	0.558501	1.7156	0.0712584	0.570729	0.795591
ENSG00000180316	PNPLA1	6	+	36243203	36308595	0.0136926	0.823647	3.00997	up	6.43198	3.40712	7.67919	5.32714	3.65461	1.15384	2.31954	0.308913	0.463583	1.88379
ENSG00000069329	VPS35	16	-	46656132	46689518	0.0194418	0.890961	3.02894	up	7.94143	7.76683	10.1624	7.03085	15.1183	7.54761	1.49224	1.70662	3.68784	6.52607
ENSG00000272396	CTC-490G23.4	19	-	43360685	43368970	0.0136737	0.823647	3.02942	up	1.31123	4.26935	3.33353	1.70843	2.77083	0	0.009207	0	0.42879	0
ENSG00000135503	ACVR1B	12	+	51951667	51997078	0.000638519	0.375295	3.04263	up	5.83457	8.00923	12.1627	8.11177	6.26297	3.25217	1.91173	3.65993	1.40317	2.67192
ENSG00000197006	METTL9	16	+	21597218	21657473	0.0233325	0.90395	3.101	up	11.1647	13.234	39.7892	18.4044	71.997	2.51299	5.5523	10.1807	7.78807	5.44644
ENSG00000274536	RP6-159A1.4	X	+	66015461	66020422	0.0164066	0.870465	3.10217	up	21.6792	70.7549	40.0855	29.1491	49.7026	7.76962	10.6699	1.88678	10.9521	9.32362
ENSG00000169896	ITGAM	16	+	31259990	31332892	0.000979438	0.409391	3.11997	up	132.418	135.907	352.805	208.925	177.147	30.5751	69.1728	26.0632	51.1635	54.192
ENSG00000115425	PECR	2	-	215996329	216082955	0.000748635	0.40912	3.15417	up	3.42245	4.03125	6.96266	5.48043	6.96121	3.02981	0.849106	3.08968	0.817846	1.44934
ENSG00000225697	SLC26A6	3	-	48625723	48635493	0.00431309	0.642134	3.24422	up	3.16103	4.04536	11.8362	4.96014	3.90979	1.70394	0.60837	2.07503	0.636335	1.49745
ENSG00000258476	RP11-76E17.3	15	+	93863109	93878356	0.00809253	0.740881	3.34073	up	2.38525	23.0281	3.65094	10.702	4.48013	0.450877	1.65993	0.228543	0.139896	0.665981
ENSG00000143110	C1orf162	1	+	111473792	111478512	0.0313081	0.938462	3.34752	up	10.9506	25.5946	54.3373	32.6496	46.1869	8.44137	5.7028	6.46761	8.5056	10.4687
ENSG00000164104	HMGB2	4	-	173331695	173335125	0.000881988	0.40912	3.37693	up	27.2054	27.6269	33.8989	39.8012	23.0844	9.96739	10.6004	13.3281	6.1776	10.1974
ENSG00000102265	TIMP1	X	+	47582313	47586789	0.0217427	0.900653	3.39941	up	26.774	15.0796	81.1404	33.5331	23.6377	6.10354	9.111	8.28579	7.07474	10.0571
ENSG00000077984	CST7	20	+	24949230	24959928	0.00821883	0.740881	3.41558	up	98.9881	234.182	356.89	206.977	375.145	43.2542	22.0864	72.3214	145.794	45.5442
ENSG00000119862	LGALSL	2	+	64453969	64461381	0.025055	0.915221	3.42078	up	8.58341	6.87943	4.25248	15.3758	13.7056	1.51771	3.64599	2.33043	0.69561	3.32494
ENSG00000101188	NTSR1	20	+	62708837	62762771	0.0294105	0.938462	3.43996	up	3.05141	0.990622	14.7751	1.62809	1.40539	0.16494	0.152114	0.279895	0.105469	0.353616
ENSG00000111666	CHPT1	12	+	101696947	101744140	0.00312656	0.593392	3.47113	up	4.60367	8.46157	13.7587	7.9855	14.1091	2.81352	1.56642	2.17746	1.94486	1.02141
ENSG00000257743	MGAM2	7	+	142111749	142222324	0.00801446	0.740881	3.47587	up	7.55391	22.2821	15.7373	45.7185	24.564	0.877886	3.52065	0.0830112	6.70634	2.68115
ENSG00000117984	CTSD	11	-	1752752	1763992	0.0414139	0.938462	3.47997	up	158.471	54.9242	445.685	76.0598	68.237	25.6167	44.6721	49.9828	30.315	34.7633
ENSG00000197956	S100A6	1	-	153534599	153536244	0.0147902	0.83509	3.49648	up	624.582	407.134	465.26	182.626	411.129	121.358	196.4	60.817	89.8165	140.395
ENSG00000213373	LINC00671	17	-	42874670	42898704	0.00129792	0.430041	3.52578	up	4.21159	1.67619	6.08305	3.78254	7.179	0.41028	1.03966	0.199866	0.164281	1.58382
ENSG00000168461	RAB31	18	+	9708165	9862551	0.0155126	0.857251	3.53775	up	50.9496	50.6549	104.317	87.3251	95.2669	18.2887	9.58311	11.9197	59.246	5.83175
ENSG00000101474	APMAP	20	-	24962925	24992979	0.000253617	0.307638	3.64129	up	143.507	126.536	301.177	146.274	150.807	38.1251	61.6843	43.8697	32.7844	27.3529
ENSG00000115594	IL1R1	2	+	102064544	102179874	0.0170831	0.872486	3.72022	up	16.5119	18.6577	16.4701	59.3777	21.6427	3.16627	7.23501	0.795316	5.09087	6.04659
ENSG00000054793	ATP9A	20	-	51596514	51768634	0.00654247	0.717316	3.76088	up	2.11366	3.72378	8.02379	8.4391	14.1213	0.405561	0.453067	1.51254	0.755205	1.04259
ENSG00000100300	TSPO	22	+	43151514	43163242	0.0440168	0.938462	3.76189	up	32.5463	93.7545	300.917	55.3122	108.029	15.805	13.3867	16.9079	22.0899	30.0877
ENSG00000035862	TIMP2	17	-	78852977	78925387	0.00849667	0.75348	3.81503	up	67.4027	61.6037	85.6415	96.6268	58.1122	20.4285	15.6369	9.09335	13.7346	65.226
ENSG00000187554	TLR5	1	-	223109406	223143282	0.0242475	0.90395	3.86327	up	7.32276	13.9277	14.5835	32.6016	24.0912	0.896982	0.690291	1.18593	10.4057	1.98147
ENSG00000121933	TMIGD3	1	-	111483348	111563962	0.0283603	0.933668	3.86695	up	2.51486	10.3088	10.8797	3.18396	3.19449	0.283077	1.02491	0	0.105487	0.470704
ENSG00000213073	RP11-288H12.3	6	+	160093082	160096212	0.026569	0.928125	3.89844	up	8.65792	1.17508	0.887612	7.48912	4.21807	3.05525	0	2.20394	1.04738	0
ENSG00000116717	GADD45A	1	+	67685061	67688338	0.0190379	0.890961	3.90984	up	5.60624	21.0605	33.8061	10.0101	13.2294	2.15775	2.92744	4.28323	1.4426	2.61564
ENSG00000148154	UGCG	9	+	111896766	111935369	0.0147858	0.83509	3.97024	up	15.2026	23.1825	44.8809	24.4014	59.1407	8.00392	3.89327	7.23247	11.9523	1.82164
ENSG00000091106	NLRC4	2	-	32224453	32265854	0.014335	0.823647	3.988	up	18.1343	32.5409	68.5594	40.5337	71.2192	3.0571	6.56173	0.683503	14.5601	3.94328
ENSG00000096060	FKBP5	6	-	35573585	35728583	0.00322434	0.596423	4.04416	up	34.5104	114.595	85.4667	101.04	90.4941	15.4286	11.3075	19.0722	19.7365	17.1511
ENSG00000170989	S1PR1	1	+	101236888	101241518	0.0327723	0.938462	4.09111	up	9.56424	1.1377	4.45765	13.0709	24.2697	7.98235	3.13549	12.8033	0.390196	2.65472
ENSG00000142657	PGD	1	+	10398592	10420144	0.00259661	0.568768	4.14694	up	144.212	209.639	601.682	219.143	233.998	27.8939	75.0951	17.1625	42.6655	50.3033
ENSG00000142185	TRPM2	21	+	44350163	44443081	0.000629837	0.375295	4.22461	up	8.82299	4.04986	15.047	6.82272	8.17283	1.08123	1.01598	1.66675	1.31101	1.69343
ENSG00000197837	HIST4H4	12	-	14767999	14771131	0.0499756	0.938462	4.30038	up	11.5996	0.256497	2.09307	2.42615	1.73141	14.8062	0	11.3419	0.0189209	0
ENSG00000134463	ECHDC3	10	+	11742366	11764070	0.00270822	0.571017	4.38886	up	5.4876	18.4659	11.2506	5.54406	3.93379	1.00329	1.12716	0.133765	0.512585	1.04731
ENSG00000167434	CA4	17	+	60149936	60170899	0.034152	0.938462	4.42966	up	39.0901	31.1418	81.6875	40.2424	35.6308	4.03949	16.0241	0.0928056	7.30735	11.0819
ENSG00000103187	COTL1	16	-	84565594	84618077	0.000578942	0.375295	4.43438	up	113.58	101.436	170.41	54.0216	91.147	52.5487	26.4999	44.3992	19.3055	19.2564
ENSG00000178814	OPLAH	8	-	144051266	144063832	0.00474058	0.661728	4.46983	up	7.59142	9.40598	26.0599	11.3368	11.296	0.847196	1.19202	0.223434	2.6522	3.05287
ENSG00000187116	LILRA5	19	-	54307070	54313139	0.00605784	0.704586	4.47765	up	100.209	150.361	564.293	149.476	266.381	11.6624	28.4699	8.54604	82.9956	14.0891
ENSG00000115607	IL18RAP	2	+	102418689	102452565	0.046085	0.938462	4.59157	up	54.9764	190.385	158.791	132.892	248.762	13.789	6.04616	17.9003	83.2817	53.1636
ENSG00000282889	AL365273.1	10	+	95844477	95866383	0.0447692	0.938462	4.67407	up	6.16595	14.1611	3.84102	29.4977	9.7434	2.44368	5.29463	0.542843	0	0.895148
ENSG00000155876	RRAGA	9	+	19049395	19050983	0.0057657	0.702972	4.86275	up	1.95177	15.186	29.3431	11.1516	0	0	0	0	0	0
ENSG00000168040	FADD	11	+	70203163	70207390	0.00183609	0.503271	5.02593	up	23.2042	6.70961	7.98801	10.5444	13.5698	3.28281	3.71072	1.73343	1.02084	4.04873
ENSG00000143546	S100A8	1	-	153390032	153391188	0.0111173	0.799998	5.11844	up	4805.63	2843.66	14445	3576.51	6006.22	324.284	811.98	81.933	2197.43	694.381
ENSG00000163993	S100P	4	+	6693069	6697170	0.0408819	0.938462	5.66043	up	76.1927	8.48465	27.7035	4.95479	8.19997	2.34013	3.01404	0.179485	2.2489	6.3048
ENSG00000123836	PFKFB2	1	+	207034366	207081024	0.0189428	0.890961	5.78443	up	6.43502	25.9404	34.5747	21.8298	25.5171	1.30461	2.09808	1.3027	2.70771	0.647279
ENSG00000169385	RNASE2	14	+	20955452	20956436	0.0395398	0.938462	5.80393	up	28.7516	0.879176	4.9921	5.00932	9.6761	11.5916	0.18907	1.51826	1.91753	4.12289
ENSG00000169902	TPST1	7	+	66205199	66420543	0.00799259	0.740881	6.09292	up	31.658	38.7049	23.9128	36.9036	10.4367	2.50975	9.14826	1.96785	1.20269	3.46856
ENSG00000160883	HK3	5	-	176880869	176899332	0.00362449	0.597169	6.46582	up	82.5492	148.397	647.377	203.848	251.564	9.02199	27.0011	7.09797	32.8426	19.3724
ENSG00000106070	GRB10	7	-	50590063	50793462	3.8e-06	0.0382215	6.61661	up	6.41449	12.2327	13.2944	10.0023	8.18011	0.520372	0.620032	0.265691	0.52726	0.3487
ENSG00000163754	GYG1	3	+	148991341	149027668	0.00220884	0.541453	6.793	up	21.1741	39.7924	158.073	48.3131	142.941	3.70362	3.7631	6.67561	13.0267	4.41593
ENSG00000183019	MCEMP1	19	+	7676628	7679826	0.0096476	0.776886	7.03781	up	17.0154	88.2731	462.953	133.834	278.851	5.68117	10.5181	1.81831	16.901	6.44068
ENSG00000115604	IL18R1	2	+	102311529	102398775	0.0012704	0.427068	7.08948	up	22.6121	98.4209	43.8149	78.9498	50.1839	3.70378	4.75307	5.4525	6.69205	6.99238
ENSG00000148175	STOM	9	-	121338988	121370304	0.0259708	0.921558	7.29675	up	27.1067	60.8093	305.168	36.2913	80.5625	10.0361	2.64536	35.5022	12.592	6.76988
ENSG00000138061	CYP1B1	2	-	38066973	38109902	0.0438846	0.938462	7.34143	up	4.68718	19.0965	117.74	29.2892	53.6885	0.466879	0.846116	1.69241	3.53365	2.27381
ENSG00000146122	DAAM2	6	+	39792298	39904877	0.00160894	0.475599	7.98472	up	7.67034	14.76	35.0541	17.1584	2.73137	0.159741	0.852776	0.0330524	0.0510671	0.373319
ENSG00000163221	S100A12	1	-	153373706	153375649	0.0108303	0.795379	9.51502	up	340.084	257.709	5093.42	724.581	2382.58	24.9582	70.5924	30.943	152.386	80.8078
ENSG00000156414	TDRD9	14	+	103928462	104052667	0.00301949	0.588938	9.57842	up	6.73138	4.93009	22.6585	11.3561	30.2002	0.712843	0.494509	0.478856	0.407528	0.515029
ENSG00000100985	MMP9	20	+	46008908	46016561	0.0269904	0.930493	9.90134	up	287.213	230.83	1446.06	234.862	310.598	10.0247	59.0451	1.63768	22.3577	72.3956
ENSG00000152463	OLAH	10	+	15032227	15073852	0.0100184	0.776886	10.0289	up	3.44548	27.2033	50.0728	25.9192	4.87216	0.0545939	0.40828	0.00550495	0	0.160517
ENSG00000118520	ARG1	6	+	131573144	131584332	0.000480572	0.369231	12.1267	up	36.6827	171.817	174.23	153.904	142.687	4.75006	7.52426	1.11798	6.25328	8.72963
ENSG00000204936	CD177	19	+	43353659	43363172	0.00470032	0.661728	36.3743	up	129.505	449.708	1978.46	88.1618	398.646	0.99244	3.05256	0.161005	19.1754	3.1227
