# Supplementary material for: Immune effects of PI3K/Akt/HIF-1α-regulated glycolysis in polymorphonuclear neutrophils during sepsis
Source: Crit Care. 2022 Jan 28;26:29. doi: 10.1186/s13054-022-03893-6 (PMC8796568; doi:10.1186/s13054-022-03893-6)
Supplement: Supplementary file 5 — Additional file 5: Table S4. KEGG pathway-enriched clusters obtained from the DEGs list corresponding to patients with sepsis. This table is an extended version of Fig. 3C. All 88 significantly enriched KEGG pathways are described. [file 13054_2022_3893_MOESM5_ESM.xlsx]

## Sheet: Pathway analysis
pathway_id	pathway_name	category	different gene count	pathway gene count	enrichment	p value	FDR	genes involved
1100	Metabolic pathways	Metabolism	33	1189	4.05853	5.13174e-11	9.75031e-09	GNS	ACAA1	HADHB	HK2	HK3	MBOAT1	EXT1	ST6GALNAC3	GAPDH	GBA	GBE1	GCLM	MCAT	PGM1	ATP6AP1	OLAH	PIGV	CHPT1	ARG1	LDHA	LTA4H	MAOA	MOCS1	NDUFS2	ATP5F1	PGD	UPP1	BCAT1	BCKDHA	UGCG	GALNT14	ITPKC	DGKD
4066	HIF-1 signaling pathway	Environmental Information Processing	10	106	13.7953	1.37549e-08	1.30672e-06	HK2	PFKFB3	HK3	LDHA	PFKFB2	PRKCB	GAPDH	TIMP1	PIK3CB	SLC2A1
4142	Lysosome	Cellular Processes	10	122	11.9861	5.40584e-08	3.4237e-06	CLTCL1	CTSD	SUMF1	ATP6AP1	CLTC	SLC17A5	GNS	ABCA2	PSAP	GBA
4670	Leukocyte transendothelial migration	Organismal Systems	9	118	11.1531	5.40733e-07	2.56848e-05	PIK3CB	PRKCB	ACTG1	MMP9	MYL12A	MAPK14	VCL	ITGAM	MYL12B
5164	Influenza A	Human Diseases	9	179	7.35235	1.78269e-05	0.000677423	MAP2K3	ACTG1	MAP2K6	DNAJC3	PRKCB	NLRX1	PIK3CB	RAE1	MAPK14
5100	Bacterial invasion of epithelial cells	Human Diseases	6	77	11.3945	6.13827e-05	0.00194378	ACTG1	PIK3CB	VCL	ARPC4	CLTC	CLTCL1
5134	Legionellosis	Human Diseases	5	55	13.2936	0.00015214	0.00412952	CR1	VCP	TLR5	NLRC4	ITGAM
10	Glycolysis / Gluconeogenesis	Metabolism	5	66	11.078	0.000367601	0.00745499	LDHA	PGM1	HK2	HK3	GAPDH
4620	Toll-like receptor signaling pathway	Organismal Systems	6	108	8.12389	0.000415059	0.00745499	MAP2K6	FADD	MAP2K3	PIK3CB	TLR5	MAPK14
51	Fructose and mannose metabolism	Metabolism	4	36	16.2478	0.000425035	0.00745499	HK2	HK3	PFKFB2	PFKFB3
5146	Amoebiasis	Human Diseases	6	109	8.04936	0.000436741	0.00745499	VCL	IL1R1	ARG1	PRKCB	ITGAM	PIK3CB
4664	Fc epsilon RI signaling pathway	Organismal Systems	5	70	10.445	0.000486865	0.00745499	MAP2K3	MAP2K6	MAPK14	PRKCB	PIK3CB
4810	Regulation of actin cytoskeleton	Cellular Processes	8	215	5.44112	0.000510078	0.00745499	MYL12A	ITGAM	PIK3CB	GNA12	MYL12B	VCL	ACTG1	ARPC4
280	Valine, leucine and isoleucine degradation	Metabolism	4	44	13.2936	0.000938319	0.0118854	BCAT1	ACAA1	BCKDHA	HADHB
3050	Proteasome	Genetic Information Processing	4	44	13.2936	0.000938319	0.0118854	PSMA7	PSMD4	PSMD7	POMP
4973	Carbohydrate digestion and absorption	Organismal Systems	4	45	12.9982	0.00102435	0.0121642	PRKCB	HK3	PIK3CB	HK2
5132	Salmonella infection	Human Diseases	5	88	8.30852	0.00142587	0.0159362	MAPK14	TLR5	ACTG1	NLRC4	ARPC4
480	Glutathione metabolism	Metabolism	4	50	11.6984	0.00154143	0.0162707	GCLM	GSR	OPLAH	PGD
4010	MAPK signaling pathway	Environmental Information Processing	8	260	4.49938	0.00183493	0.0174727	MAP2K6	MAP2K3	PRKCB	IL1R1	RPS6KA1	MAPK14	GNA12	GADD45A
524	Butirosin and neomycin biosynthesis	Metabolism	2	5	58.492	0.00183923	0.0174727	HK2	HK3
5169	Epstein-Barr virus infection	Human Diseases	7	204	5.0177	0.00218066	0.0188462	MAPK14	PSMD7	MAP2K6	MAP2K3	PSMD4	PIK3CB	VIM
5161	Hepatitis B	Human Diseases	6	148	5.92824	0.00227603	0.0188462	FADD	MMP9	PRKCB	PIK3CB	ATP6AP1	LAMTOR5
4510	Focal adhesion	Cellular Processes	7	206	4.96898	0.00231039	0.0188462	TLN1	ACTG1	VCL	MYL12B	PIK3CB	PRKCB	MYL12A
500	Starch and sucrose metabolism	Metabolism	4	56	10.445	0.00238057	0.0188462	GBE1	PGM1	HK2	HK3
4621	NOD-like receptor signaling pathway	Organismal Systems	4	57	10.2618	0.00254657	0.019354	NLRC4	MAPK14	CARD6	TRIP6
61	Fatty acid biosynthesis	Metabolism	2	6	48.7433	0.00274637	0.0200696	MCAT	OLAH
4150	mTOR signaling pathway	Environmental Information Processing	4	60	9.74867	0.00309366	0.0217702	RPS6KA1	PRKCB	PIK3CB	RRAGA
5131	Shigellosis	Human Diseases	4	61	9.58885	0.0032931	0.022346	ACTG1	ARPC4	MAPK14	VCL
52	Galactose metabolism	Metabolism	3	30	14.623	0.00448445	0.0293809	PGM1	HK3	HK2
5010	Alzheimer's disease	Human Diseases	6	170	5.16106	0.0046776	0.0296248	ATP5F1	NDUFS2	APH1B	ADAM17	GAPDH	FADD
5152	Tuberculosis	Human Diseases	6	184	4.76837	0.00699616	0.0428797	CR1	MAPK14	FADD	ITGAM	CTSD	ATP6AP1
5140	Leishmaniasis	Human Diseases	4	76	7.69632	0.00747309	0.0443715	MAPK14	PRKCB	CR1	ITGAM
4728	Dopaminergic synapse	Organismal Systems	5	131	5.5813	0.00853905	0.0491642	PRKCB	PPP2R5A	MAPK14	MAOA	PPP2R3B
4530	Tight junction	Cellular Processes	5	134	5.45634	0.00942233	0.0512258	MYL12A	ACTG1	RAB13	MYL12B	PRKCB
4070	Phosphatidylinositol signaling system	Environmental Information Processing	4	81	7.22123	0.00943633	0.0512258	PRKCB	PIK3CB	ITPKC	DGKD
4380	Osteoclast differentiation	Organismal Systems	5	135	5.41593	0.00973098	0.0513579	PIK3CB	LILRA5	IL1R1	MAP2K6	MAPK14
4210	Apoptosis	Cellular Processes	4	88	6.64682	0.0127426	0.0637131	PIK3CB	IL1R1	IRAK3	FADD
4640	Hematopoietic cell lineage	Organismal Systems	4	88	6.64682	0.0127426	0.0637131	IL7R	CR1	ITGAM	IL1R1
4912	GnRH signaling pathway	Organismal Systems	4	92	6.35783	0.0149477	0.0728221	MAP2K6	MAPK14	PRKCB	MAP2K3
790	Folate biosynthesis	Metabolism	2	14	20.89	0.0160696	0.0763305	MOCS1	GGH
4930	Type II diabetes mellitus	Human Diseases	3	48	9.13937	0.0174501	0.0808663	HK3	PIK3CB	HK2
520	Amino sugar and nucleotide sugar metabolism	Metabolism	3	49	8.95286	0.0184952	0.0817228	HK3	PGM1	HK2
4961	Endocrine and other factor-regulated calcium reabsorption	Organismal Systems	3	49	8.95286	0.0184952	0.0817228	CLTC	CLTCL1	PRKCB
4141	Protein processing in endoplasmic reticulum	Genetic Information Processing	5	167	4.37814	0.0239904	0.100303	BCAP31	PREB	VCP	DNAJC3	DNAJC5
5014	Amyotrophic lateral sclerosis (ALS)	Human Diseases	3	54	8.12389	0.0242839	0.100303	MAP2K6	MAP2K3	MAPK14
5110	Vibrio cholerae infection	Human Diseases	3	54	8.12389	0.0242839	0.100303	ACTG1	ATP6AP1	PRKCB
5130	Pathogenic Escherichia coli infection	Human Diseases	3	55	7.97618	0.0255566	0.103314	ARPC4	TLR5	ACTG1
5034	Alcoholism	Human Diseases	5	180	4.06194	0.0326474	0.129229	H2AFY	CAMKK2	CAMKK1	HIST4H4	MAOA
1040	Biosynthesis of unsaturated fatty acids	Metabolism	2	21	13.9267	0.0359334	0.139334	ACAA1	PECR
4722	Neurotrophin signaling pathway	Organismal Systems	4	120	4.87433	0.0378941	0.143998	MAPK14	PIK3CB	IRAK3	RPS6KA1
5145	Toxoplasmosis	Human Diseases	4	122	4.79443	0.0400932	0.149367	MAP2K6	PIK3CB	MAP2K3	MAPK14
62	Fatty acid elongation	Metabolism	2	23	12.7157	0.0429042	0.156765	ELOVL1	HADHB
4370	VEGF signaling pathway	Environmental Information Processing	3	67	6.54761	0.0439524	0.157565	PRKCB	MAPK14	PIK3CB
5120	Epithelial cell signaling in Helicobacter pylori infection	Human Diseases	3	68	6.45132	0.0457525	0.160965	MAPK14	ATP6AP1	ADAM17
534	Glycosaminoglycan biosynthesis - heparan sulfate / heparin	Metabolism	2	24	12.1858	0.0465951	0.160965	HS3ST3B1	EXT1
1230	Biosynthesis of amino acids	Metabolism	3	70	6.267	0.0494788	0.167874	GAPDH	ARG1	BCAT1
4672	Intestinal immune network for IgA production	Organismal Systems	6	51	20.1604	2.15297e-06	0.000144537	CD40	TNFSF13B	HLA-DMB	HLA-DPB1	ITGA4	CXCR4
4612	Antigen processing and presentation	Organismal Systems	7	82	14.6286	2.22364e-06	0.000144537	CIITA	CREB1	HLA-DMB	HLA-DPB1	CD74	TAP2	CD4
4380	Osteoclast differentiation	Organismal Systems	7	135	8.8855	6.22916e-05	0.00211268	TAB2	IRF9	CREB1	SOCS1	TEC	CAMK4	LCP2
5168	Herpes simplex infection	Human Diseases	8	188	7.29205	6.50056e-05	0.00211268	HLA-DMB	TAP2	TAB2	IRF9	HLA-DPB1	PML	CD74	TAF3
5166	HTLV-I infection	Human Diseases	9	268	5.75474	0.000126152	0.00327996	CREB1	ETS1	CD40	HLA-DPB1	ZFP36	CCND2	HLA-DMB	SMAD3	TCF3
5310	Asthma	Human Diseases	4	34	20.1604	0.000183085	0.00396683	HLA-DMB	FCER1A	HLA-DPB1	CD40
5340	Primary immunodeficiency	Human Diseases	4	36	19.0404	0.000230426	0.00427933	CIITA	TAP2	CD4	CD40
3018	RNA degradation	Genetic Information Processing	5	72	11.9002	0.000264753	0.00430223	DCP1A	PNPT1	CNOT10	EXOSC9	PATL1
5145	Toxoplasmosis	Human Diseases	6	122	8.4277	0.000342129	0.00494187	HLA-DPB1	HLA-DMB	CD40	TAB2	CIITA	SOCS1
4120	Ubiquitin mediated proteolysis	Genetic Information Processing	6	138	7.45058	0.000673011	0.00874914	UBE2D3	UBE2L6	PIAS1	PML	UBE2E3	SOCS1
4514	Cell adhesion molecules (CAMs)	Environmental Information Processing	6	146	7.04233	0.000913508	0.010796	CD40	ITGA4	CD4	HLA-DMB	HLA-DPB1	CDH2
4630	Jak-STAT signaling pathway	Environmental Information Processing	6	158	6.50747	0.0013958	0.0151212	SOCS1	IL24	CCND2	PIAS1	IRF9	CLCF1
4660	T cell receptor signaling pathway	Organismal Systems	5	108	7.93349	0.00177902	0.0177902	TEC	CD4	LCP2	ITK	CARD11
5164	Influenza A	Human Diseases	6	179	5.74402	0.00269737	0.0239296	HLA-DMB	MX1	PML	IRF9	CIITA	HLA-DPB1
5202	Transcriptional misregulation in cancer	Human Diseases	6	180	5.71211	0.00277697	0.0239296	PML	TCF3	AFF1	CCND2	CD40	MEF2C
5152	Tuberculosis	Human Diseases	6	184	5.58793	0.0031137	0.0239296	CIITA	HLA-DMB	RAB5A	HLA-DPB1	CREB1	CD74
4710	Circadian rhythm	Organismal Systems	3	31	16.5835	0.00312925	0.0239296	PRKAG2	CRY1	CREB1
5416	Viral myocarditis	Human Diseases	4	74	9.26288	0.00378424	0.0271786	DAG1	CD40	HLA-DMB	HLA-DPB1
5412	Arrhythmogenic right ventricular cardiomyopathy (ARVC)	Human Diseases	4	75	9.13937	0.0039793	0.0271786	DAG1	ITGA4	LEF1	CDH2
5140	Leishmaniasis	Human Diseases	4	76	9.01912	0.00418132	0.0271786	TAB2	ITGA4	HLA-DMB	HLA-DPB1
5162	Measles	Human Diseases	5	134	6.39415	0.00471414	0.0291828	TAB2	CCND2	IRF9	CDK6	MX1
5203	Viral carcinogenesis	Human Diseases	6	207	4.96705	0.0057035	0.0337025	CCND2	GTF2B	CREB1	IRF9	PMAIP1	CDK6
5330	Allograft rejection	Human Diseases	3	41	12.5388	0.00710903	0.0401815	CD40	HLA-DMB	HLA-DPB1
4064	NF-kappa B signaling pathway	Environmental Information Processing	4	92	7.45058	0.00846836	0.0458703	TNFSF13B	CARD11	TAB2	CD40
4962	Vasopressin-regulated water reabsorption	Organismal Systems	3	45	11.4242	0.00930223	0.0483716	RAB5A	DYNLL2	CREB1
5200	Pathways in cancer	Human Diseases	7	327	3.66833	0.0130521	0.0652607	ETS1	PML	LEF1	SMAD3	FLT3LG	CDK6	HIF1A
5320	Autoimmune thyroid disease	Human Diseases	3	56	9.18018	0.0173364	0.0834718	CD40	HLA-DPB1	HLA-DMB
4060	Cytokine-cytokine receptor interaction	Environmental Information Processing	6	267	3.85086	0.0200339	0.0899815	CD40	CLCF1	FLT3LG	CXCR4	IL24	TNFSF13B
5150	Staphylococcus aureus infection	Human Diseases	3	59	8.71339	0.0200728	0.0899815	CFD	HLA-DPB1	HLA-DMB
4144	Endocytosis	Cellular Processes	5	204	4.20008	0.0285194	0.119598	CXCR4	PML	RAB5A	SMAD3	ARRB1
5169	Epstein-Barr virus infection	Human Diseases	5	204	4.20008	0.0285194	0.119598	GTF2B	TAB2	NCOR2	HLA-DPB1	CD40
4115	p53 signaling pathway	Cellular Processes	3	68	7.56014	0.0297798	0.120981	PMAIP1	CCND2	CDK6
